# Supplementary material for: Comparison of multimodal attract-and-kill formulations for managing Drosophila suzukii: Behavioral and lethal effects
Source: PLoS One. 2023 Dec 7;18(12):e0293587. doi: 10.1371/journal.pone.0293587 (PMC10703201; doi:10.1371/journal.pone.0293587)
Supplement: S1 Data — (XLSX) [file pone.0293587.s002.xlsx]

## Sheet: Fig1. supporting data
Experiment	Choice A	Choice B	rep	Choice A: % responding D. suzukii	Choice B: % responding D. suzukii
1	Distilled water	Distilled water	1	5	0
1	Distilled water	Distilled water	2	0	0
1	Distilled water	Distilled water	3	10	0
1	Distilled water	Distilled water	4	10	15
1	Distilled water	Distilled water	5	0	0
1	Distilled water	Distilled water	6	0	0
2	Distilled water	ACTTRA SWD TD	1	0	75
2	Distilled water	ACTTRA SWD TD	2	0	60
2	Distilled water	ACTTRA SWD TD	3	5	60
2	Distilled water	ACTTRA SWD TD	4	5	50
2	Distilled water	ACTTRA SWD TD	5	0	70
2	Distilled water	ACTTRA SWD TD	6	0	60
3	Distilled water	ACTTRA SWD OR1	1	0	15
3	Distilled water	ACTTRA SWD OR1	2	0	20
3	Distilled water	ACTTRA SWD OR1	3	10	55
3	Distilled water	ACTTRA SWD OR1	4	5	45
3	Distilled water	ACTTRA SWD OR1	5	10	15
3	Distilled water	ACTTRA SWD OR1	6	15	35
4	ACTTRA SWD OR1	ACTTRA SWD TD	1	10	60
4	ACTTRA SWD OR1	ACTTRA SWD TD	2	5	65
4	ACTTRA SWD OR1	ACTTRA SWD TD	3	0	40
4	ACTTRA SWD OR1	ACTTRA SWD TD	4	20	40
4	ACTTRA SWD OR1	ACTTRA SWD TD	5	0	60
4	ACTTRA SWD OR1	ACTTRA SWD TD	6	0	30
5	ACTTRA SWD OR1 + spinosad	ACTTRA SWD TD + spinosad	1	10	80
5	ACTTRA SWD OR1 + spinosad	ACTTRA SWD TD + spinosad	2	0	35
5	ACTTRA SWD OR1 + spinosad	ACTTRA SWD TD + spinosad	3	5	55
5	ACTTRA SWD OR1 + spinosad	ACTTRA SWD TD + spinosad	4	5	55
5	ACTTRA SWD OR1 + spinosad	ACTTRA SWD TD + spinosad	5	0	70
5	ACTTRA SWD OR1 + spinosad	ACTTRA SWD TD + spinosad	6	20	60

## Sheet: Fig2&3 supporting data
Trt #	Choice A	Choice B	rep	Choice A: % responding D. suzukii	Choice B: % responding D. suzukii	AI
1	Distilled water	Blueberries	1	10	20	-33.3333
1	Distilled water	Blueberries	2	0	60	-100
1	Distilled water	Blueberries	3	0	45	-100
1	Distilled water	Blueberries	4	10	55	-69.2308
1	Distilled water	Blueberries	5	5	30	-71.4286
1	Distilled water	Blueberries	6	15	45	-50
2	TD (dye) blank	Blueberries	1	55	20	46.6667
2	TD (dye) blank	Blueberries	2	60	25	41.1765
2	TD (dye) blank	Blueberries	3	55	35	22.2222
2	TD (dye) blank	Blueberries	4	55	5	83.3333
2	TD (dye) blank	Blueberries	5	75	15	66.6667
2	TD (dye) blank	Blueberries	6	45	40	5.88235
3	TD (no dye) blank	Blueberries	1	60	15	60
3	TD (no dye) blank	Blueberries	2	55	35	22.2222
3	TD (no dye) blank	Blueberries	3	45	25	28.5714
3	TD (no dye) blank	Blueberries	4	45	35	12.5
3	TD (no dye) blank	Blueberries	5	55	20	46.6667
3	TD (no dye) blank	Blueberries	6	35	50	-17.6471
4	TD (dye) + spinosad	Blueberries	1	60	15	60
4	TD (dye) + spinosad	Blueberries	2	70	15	64.7059
4	TD (dye) + spinosad	Blueberries	3	40	35	6.66667
4	TD (dye) + spinosad	Blueberries	4	40	35	6.66667
4	TD (dye) + spinosad	Blueberries	5	75	15	66.6667
4	TD (dye) + spinosad	Blueberries	6	35	30	7.69231
5	TD (no dye) + spinosad	Blueberries	1	.	.	.
5	TD (no dye) + spinosad	Blueberries	2	70	20	55.5556
5	TD (no dye) + spinosad	Blueberries	3	65	15	62.5
5	TD (no dye) + spinosad	Blueberries	4	50	35	17.6471
5	TD (no dye) + spinosad	Blueberries	5	60	25	41.1765
5	TD (no dye) + spinosad	Blueberries	6	50	15	53.8462
6	OR1 (dye) blank	Blueberries	1	55	45	10
6	OR1 (dye) blank	Blueberries	2	20	75	-57.8947
6	OR1 (dye) blank	Blueberries	3	30	50	-25
6	OR1 (dye) blank	Blueberries	4	45	35	12.5
6	OR1 (dye) blank	Blueberries	5	10	65	-73.3333
6	OR1 (dye) blank	Blueberries	6	35	30	7.69231
7	OR1 (no dye) blank	Blueberries	1	15	60	-60
7	OR1 (no dye) blank	Blueberries	2	35	25	16.6667
7	OR1 (no dye) blank	Blueberries	3	30	45	-20
7	OR1 (no dye) blank	Blueberries	4	35	65	-30
7	OR1 (no dye) blank	Blueberries	5	15	65	-62.5
7	OR1 (no dye) blank	Blueberries	6	20	45	-38.4615
8	OR1 (dye) + spinosad	Blueberries	1	40	40	0
8	OR1 (dye) + spinosad	Blueberries	2	30	65	-36.8421
8	OR1 (dye) + spinosad	Blueberries	3	45	55	-10
8	OR1 (dye) + spinosad	Blueberries	4	60	20	50
8	OR1 (dye) + spinosad	Blueberries	5	30	45	-20
8	OR1 (dye) + spinosad	Blueberries	6	5	70	-86.6667
9	OR1 (no dye) + spinosad	Blueberries	1	30	45	-20
9	OR1 (no dye) + spinosad	Blueberries	2	20	75	-57.8947
9	OR1 (no dye) + spinosad	Blueberries	3	45	30	20
9	OR1 (no dye) + spinosad	Blueberries	4	35	50	-17.6471
9	OR1 (no dye) + spinosad	Blueberries	5	30	35	-7.69231
9	OR1 (no dye) + spinosad	Blueberries	6	45	40	5.88235
10	HOOK SWD	Blueberries	1	35	15	40
10	HOOK SWD	Blueberries	2	10	50	-66.6667
10	HOOK SWD	Blueberries	3	35	35	0
10	HOOK SWD	Blueberries	4	25	40	-23.0769
10	HOOK SWD	Blueberries	5	60	0	100
10	HOOK SWD	Blueberries	6	45	50	-5.26316

## Sheet: Fig4A  supporting data
Adult D. suzukii #	Time	Indicator	Treatment	Treatment code	Sex	Replicate	State
1	6	0	UTC	1	0	1	Georgia
2	6	0	UTC	1	0	1	Georgia
3	6	0	UTC	1	0	1	Georgia
4	6	0	UTC	1	0	1	Georgia
5	6	0	UTC	1	0	1	Georgia
6	6	0	UTC	1	1	1	Georgia
7	6	0	UTC	1	1	1	Georgia
8	6	0	UTC	1	1	1	Georgia
9	6	0	UTC	1	1	1	Georgia
10	6	0	UTC	1	1	1	Georgia
11	6	0	UTC	1	0	2	Georgia
12	6	0	UTC	1	0	2	Georgia
13	6	0	UTC	1	0	2	Georgia
14	6	0	UTC	1	0	2	Georgia
15	6	0	UTC	1	0	2	Georgia
16	6	0	UTC	1	1	2	Georgia
17	6	0	UTC	1	1	2	Georgia
18	6	0	UTC	1	1	2	Georgia
19	6	0	UTC	1	1	2	Georgia
20	6	0	UTC	1	1	2	Georgia
21	6	0	UTC	1	0	3	Georgia
22	6	0	UTC	1	0	3	Georgia
23	6	0	UTC	1	0	3	Georgia
24	6	0	UTC	1	0	3	Georgia
25	6	0	UTC	1	0	3	Georgia
26	6	0	UTC	1	1	3	Georgia
27	6	0	UTC	1	1	3	Georgia
28	6	0	UTC	1	1	3	Georgia
29	6	0	UTC	1	1	3	Georgia
30	6	0	UTC	1	1	3	Georgia
31	6	0	UTC	1	0	4	Georgia
32	6	0	UTC	1	0	4	Georgia
33	6	0	UTC	1	0	4	Georgia
34	6	0	UTC	1	0	4	Georgia
35	6	0	UTC	1	0	4	Georgia
36	6	0	UTC	1	1	4	Georgia
37	6	0	UTC	1	1	4	Georgia
38	6	0	UTC	1	1	4	Georgia
39	6	0	UTC	1	1	4	Georgia
40	6	0	UTC	1	1	4	Georgia
41	6	0	UTC	1	0	5	Georgia
42	6	0	UTC	1	0	5	Georgia
43	6	0	UTC	1	0	5	Georgia
44	6	0	UTC	1	0	5	Georgia
45	6	0	UTC	1	0	5	Georgia
46	6	0	UTC	1	1	5	Georgia
47	6	0	UTC	1	1	5	Georgia
48	6	0	UTC	1	1	5	Georgia
49	6	0	UTC	1	1	5	Georgia
50	6	0	UTC	1	1	5	Georgia
51	6	0	UTC	1	0	6	Georgia
52	6	0	UTC	1	0	6	Georgia
53	6	0	UTC	1	0	6	Georgia
54	6	0	UTC	1	0	6	Georgia
55	6	0	UTC	1	0	6	Georgia
56	6	0	UTC	1	1	6	Georgia
57	6	0	UTC	1	1	6	Georgia
58	6	0	UTC	1	1	6	Georgia
59	6	0	UTC	1	1	6	Georgia
60	6	0	UTC	1	1	6	Georgia
61	6	1	TD (dye)	2	0	1	Georgia
62	6	1	TD (dye)	2	1	1	Georgia
63	6	0	TD (dye)	2	0	1	Georgia
64	6	0	TD (dye)	2	0	1	Georgia
65	6	0	TD (dye)	2	0	1	Georgia
66	6	0	TD (dye)	2	0	1	Georgia
67	6	0	TD (dye)	2	1	1	Georgia
68	6	0	TD (dye)	2	1	1	Georgia
69	6	0	TD (dye)	2	1	1	Georgia
70	6	0	TD (dye)	2	1	1	Georgia
71	6	0	TD (dye)	2	0	2	Georgia
72	6	0	TD (dye)	2	0	2	Georgia
73	6	0	TD (dye)	2	0	2	Georgia
74	6	0	TD (dye)	2	0	2	Georgia
75	6	0	TD (dye)	2	0	2	Georgia
76	6	0	TD (dye)	2	1	2	Georgia
77	6	0	TD (dye)	2	1	2	Georgia
78	6	0	TD (dye)	2	1	2	Georgia
79	6	0	TD (dye)	2	1	2	Georgia
80	6	0	TD (dye)	2	1	2	Georgia
81	1	1	TD (dye)	2	0	3	Georgia
82	6	0	TD (dye)	2	0	3	Georgia
83	6	0	TD (dye)	2	0	3	Georgia
84	6	0	TD (dye)	2	0	3	Georgia
85	6	0	TD (dye)	2	0	3	Georgia
86	6	1	TD (dye)	2	1	3	Georgia
87	6	0	TD (dye)	2	1	3	Georgia
88	6	0	TD (dye)	2	1	3	Georgia
89	6	0	TD (dye)	2	1	3	Georgia
90	6	0	TD (dye)	2	1	3	Georgia
91	6	0	TD (dye)	2	0	4	Georgia
92	6	0	TD (dye)	2	0	4	Georgia
93	6	0	TD (dye)	2	0	4	Georgia
94	6	0	TD (dye)	2	0	4	Georgia
95	6	0	TD (dye)	2	0	4	Georgia
96	6	0	TD (dye)	2	1	4	Georgia
97	6	0	TD (dye)	2	1	4	Georgia
98	6	0	TD (dye)	2	1	4	Georgia
99	6	0	TD (dye)	2	1	4	Georgia
100	6	0	TD (dye)	2	1	4	Georgia
101	1	1	TD (dye)	2	1	5	Georgia
102	6	0	TD (dye)	2	1	5	Georgia
103	6	0	TD (dye)	2	1	5	Georgia
104	6	0	TD (dye)	2	1	5	Georgia
105	6	0	TD (dye)	2	1	5	Georgia
106	1	1	TD (dye)	2	0	5	Georgia
107	1	1	TD (dye)	2	0	5	Georgia
108	3	1	TD (dye)	2	0	5	Georgia
109	3	1	TD (dye)	2	0	5	Georgia
110	6	0	TD (dye)	2	0	5	Georgia
111	6	0	TD (dye)	2	0	6	Georgia
112	6	0	TD (dye)	2	0	6	Georgia
113	6	0	TD (dye)	2	0	6	Georgia
114	6	0	TD (dye)	2	0	6	Georgia
115	6	0	TD (dye)	2	0	6	Georgia
116	3	1	TD (dye)	2	1	6	Georgia
117	6	0	TD (dye)	2	1	6	Georgia
118	6	0	TD (dye)	2	1	6	Georgia
119	6	0	TD (dye)	2	1	6	Georgia
120	6	0	TD (dye)	2	1	6	Georgia
121	1	1	TD (no dye)	3	1	1	Georgia
122	6	0	TD (no dye)	3	1	1	Georgia
123	6	0	TD (no dye)	3	1	1	Georgia
124	6	0	TD (no dye)	3	1	1	Georgia
125	6	0	TD (no dye)	3	1	1	Georgia
126	6	1	TD (no dye)	3	0	1	Georgia
127	6	0	TD (no dye)	3	0	1	Georgia
128	6	0	TD (no dye)	3	0	1	Georgia
129	6	0	TD (no dye)	3	0	1	Georgia
130	6	0	TD (no dye)	3	0	1	Georgia
131	3	1	TD (no dye)	3	1	2	Georgia
132	6	0	TD (no dye)	3	1	2	Georgia
133	6	0	TD (no dye)	3	1	2	Georgia
134	6	0	TD (no dye)	3	1	2	Georgia
135	6	0	TD (no dye)	3	1	2	Georgia
136	6	0	TD (no dye)	3	0	2	Georgia
137	6	0	TD (no dye)	3	0	2	Georgia
138	6	0	TD (no dye)	3	0	2	Georgia
139	6	0	TD (no dye)	3	0	2	Georgia
140	6	0	TD (no dye)	3	0	2	Georgia
141	6	0	TD (no dye)	3	0	3	Georgia
142	6	0	TD (no dye)	3	0	3	Georgia
143	6	0	TD (no dye)	3	0	3	Georgia
144	6	0	TD (no dye)	3	0	3	Georgia
145	6	0	TD (no dye)	3	0	3	Georgia
146	6	0	TD (no dye)	3	1	3	Georgia
147	6	0	TD (no dye)	3	1	3	Georgia
148	6	0	TD (no dye)	3	1	3	Georgia
149	6	0	TD (no dye)	3	1	3	Georgia
150	6	0	TD (no dye)	3	1	3	Georgia
151	1	1	TD (no dye)	3	0	4	Georgia
152	6	0	TD (no dye)	3	0	4	Georgia
153	6	0	TD (no dye)	3	0	4	Georgia
154	6	0	TD (no dye)	3	0	4	Georgia
155	6	0	TD (no dye)	3	0	4	Georgia
156	6	0	TD (no dye)	3	1	4	Georgia
157	6	0	TD (no dye)	3	1	4	Georgia
158	6	0	TD (no dye)	3	1	4	Georgia
159	6	0	TD (no dye)	3	1	4	Georgia
160	6	0	TD (no dye)	3	1	4	Georgia
161	1	1	TD (no dye)	3	0	5	Georgia
162	1	1	TD (no dye)	3	0	5	Georgia
163	6	0	TD (no dye)	3	0	5	Georgia
164	6	0	TD (no dye)	3	0	5	Georgia
165	6	0	TD (no dye)	3	0	5	Georgia
166	3	1	TD (no dye)	3	1	5	Georgia
167	3	1	TD (no dye)	3	1	5	Georgia
168	6	1	TD (no dye)	3	1	5	Georgia
169	6	0	TD (no dye)	3	1	5	Georgia
170	6	0	TD (no dye)	3	1	5	Georgia
171	6	1	TD (no dye)	3	0	6	Georgia
172	6	0	TD (no dye)	3	0	6	Georgia
173	6	0	TD (no dye)	3	0	6	Georgia
174	6	0	TD (no dye)	3	0	6	Georgia
175	6	0	TD (no dye)	3	0	6	Georgia
176	3	1	TD (no dye)	3	1	6	Georgia
177	6	1	TD (no dye)	3	1	6	Georgia
178	6	0	TD (no dye)	3	1	6	Georgia
179	6	0	TD (no dye)	3	1	6	Georgia
180	6	0	TD (no dye)	3	1	6	Georgia
181	6	0	OR1 (dye)	4	0	1	Georgia
182	6	0	OR1 (dye)	4	0	1	Georgia
183	6	0	OR1 (dye)	4	0	1	Georgia
184	6	0	OR1 (dye)	4	0	1	Georgia
185	6	0	OR1 (dye)	4	0	1	Georgia
186	6	0	OR1 (dye)	4	1	1	Georgia
187	6	0	OR1 (dye)	4	1	1	Georgia
188	6	0	OR1 (dye)	4	1	1	Georgia
189	6	0	OR1 (dye)	4	1	1	Georgia
190	6	0	OR1 (dye)	4	1	1	Georgia
191	6	0	OR1 (dye)	4	0	2	Georgia
192	6	0	OR1 (dye)	4	0	2	Georgia
193	6	0	OR1 (dye)	4	0	2	Georgia
194	6	0	OR1 (dye)	4	0	2	Georgia
195	6	0	OR1 (dye)	4	0	2	Georgia
196	6	0	OR1 (dye)	4	1	2	Georgia
197	6	0	OR1 (dye)	4	1	2	Georgia
198	6	0	OR1 (dye)	4	1	2	Georgia
199	6	0	OR1 (dye)	4	1	2	Georgia
200	6	0	OR1 (dye)	4	1	2	Georgia
201	6	0	OR1 (dye)	4	0	3	Georgia
202	6	0	OR1 (dye)	4	0	3	Georgia
203	6	0	OR1 (dye)	4	0	3	Georgia
204	6	0	OR1 (dye)	4	0	3	Georgia
205	6	0	OR1 (dye)	4	0	3	Georgia
206	6	0	OR1 (dye)	4	1	3	Georgia
207	6	0	OR1 (dye)	4	1	3	Georgia
208	6	0	OR1 (dye)	4	1	3	Georgia
209	6	0	OR1 (dye)	4	1	3	Georgia
210	6	0	OR1 (dye)	4	1	3	Georgia
211	6	0	OR1 (dye)	4	0	4	Georgia
212	6	0	OR1 (dye)	4	0	4	Georgia
213	6	0	OR1 (dye)	4	0	4	Georgia
214	6	0	OR1 (dye)	4	0	4	Georgia
215	6	0	OR1 (dye)	4	0	4	Georgia
216	6	0	OR1 (dye)	4	1	4	Georgia
217	6	0	OR1 (dye)	4	1	4	Georgia
218	6	0	OR1 (dye)	4	1	4	Georgia
219	6	0	OR1 (dye)	4	1	4	Georgia
220	6	0	OR1 (dye)	4	1	4	Georgia
221	1	1	OR1 (dye)	4	1	5	Georgia
222	3	1	OR1 (dye)	4	1	5	Georgia
223	6	0	OR1 (dye)	4	1	5	Georgia
224	6	0	OR1 (dye)	4	1	5	Georgia
225	6	0	OR1 (dye)	4	1	5	Georgia
226	6	0	OR1 (dye)	4	0	5	Georgia
227	6	0	OR1 (dye)	4	0	5	Georgia
228	6	0	OR1 (dye)	4	0	5	Georgia
229	6	0	OR1 (dye)	4	0	5	Georgia
230	6	0	OR1 (dye)	4	0	5	Georgia
231	6	1	OR1 (dye)	4	1	6	Georgia
232	6	0	OR1 (dye)	4	1	6	Georgia
233	6	0	OR1 (dye)	4	1	6	Georgia
234	6	0	OR1 (dye)	4	1	6	Georgia
235	6	0	OR1 (dye)	4	1	6	Georgia
236	6	0	OR1 (dye)	4	0	6	Georgia
237	6	0	OR1 (dye)	4	0	6	Georgia
238	6	0	OR1 (dye)	4	0	6	Georgia
239	6	0	OR1 (dye)	4	0	6	Georgia
240	6	0	OR1 (dye)	4	0	6	Georgia
241	6	0	OR1 (no dye)	5	0	1	Georgia
242	6	0	OR1 (no dye)	5	0	1	Georgia
243	6	0	OR1 (no dye)	5	0	1	Georgia
244	6	0	OR1 (no dye)	5	0	1	Georgia
245	6	0	OR1 (no dye)	5	0	1	Georgia
246	6	0	OR1 (no dye)	5	1	1	Georgia
247	6	0	OR1 (no dye)	5	1	1	Georgia
248	6	0	OR1 (no dye)	5	1	1	Georgia
249	6	0	OR1 (no dye)	5	1	1	Georgia
250	6	0	OR1 (no dye)	5	1	1	Georgia
251	3	1	OR1 (no dye)	5	0	2	Georgia
252	6	0	OR1 (no dye)	5	0	2	Georgia
253	6	0	OR1 (no dye)	5	0	2	Georgia
254	6	0	OR1 (no dye)	5	0	2	Georgia
255	6	0	OR1 (no dye)	5	0	2	Georgia
256	6	0	OR1 (no dye)	5	1	2	Georgia
257	6	0	OR1 (no dye)	5	1	2	Georgia
258	6	0	OR1 (no dye)	5	1	2	Georgia
259	6	0	OR1 (no dye)	5	1	2	Georgia
260	6	0	OR1 (no dye)	5	1	2	Georgia
261	6	0	OR1 (no dye)	5	0	3	Georgia
262	6	0	OR1 (no dye)	5	0	3	Georgia
263	6	0	OR1 (no dye)	5	0	3	Georgia
264	6	0	OR1 (no dye)	5	0	3	Georgia
265	6	0	OR1 (no dye)	5	0	3	Georgia
266	6	0	OR1 (no dye)	5	1	3	Georgia
267	6	0	OR1 (no dye)	5	1	3	Georgia
268	6	0	OR1 (no dye)	5	1	3	Georgia
269	6	0	OR1 (no dye)	5	1	3	Georgia
270	6	0	OR1 (no dye)	5	1	3	Georgia
271	6	0	OR1 (no dye)	5	0	4	Georgia
272	6	0	OR1 (no dye)	5	0	4	Georgia
273	6	0	OR1 (no dye)	5	0	4	Georgia
274	6	0	OR1 (no dye)	5	0	4	Georgia
275	6	0	OR1 (no dye)	5	0	4	Georgia
276	6	0	OR1 (no dye)	5	1	4	Georgia
277	6	0	OR1 (no dye)	5	1	4	Georgia
278	6	0	OR1 (no dye)	5	1	4	Georgia
279	6	0	OR1 (no dye)	5	1	4	Georgia
280	6	0	OR1 (no dye)	5	1	4	Georgia
281	6	0	OR1 (no dye)	5	0	5	Georgia
282	6	0	OR1 (no dye)	5	0	5	Georgia
283	6	0	OR1 (no dye)	5	0	5	Georgia
284	6	0	OR1 (no dye)	5	0	5	Georgia
285	6	0	OR1 (no dye)	5	0	5	Georgia
286	6	0	OR1 (no dye)	5	1	5	Georgia
287	6	0	OR1 (no dye)	5	1	5	Georgia
288	6	0	OR1 (no dye)	5	1	5	Georgia
289	6	0	OR1 (no dye)	5	1	5	Georgia
290	6	0	OR1 (no dye)	5	1	5	Georgia
291	6	0	OR1 (no dye)	5	0	6	Georgia
292	6	0	OR1 (no dye)	5	0	6	Georgia
293	6	0	OR1 (no dye)	5	0	6	Georgia
294	6	0	OR1 (no dye)	5	0	6	Georgia
295	6	0	OR1 (no dye)	5	0	6	Georgia
296	6	0	OR1 (no dye)	5	1	6	Georgia
297	6	0	OR1 (no dye)	5	1	6	Georgia
298	6	0	OR1 (no dye)	5	1	6	Georgia
299	6	0	OR1 (no dye)	5	1	6	Georgia
300	6	0	OR1 (no dye)	5	1	6	Georgia
301	1	1	TD (dye) + spinosad	6	0	1	Georgia
302	1	1	TD (dye) + spinosad	6	0	1	Georgia
303	1	1	TD (dye) + spinosad	6	0	1	Georgia
304	3	1	TD (dye) + spinosad	6	0	1	Georgia
305	3	1	TD (dye) + spinosad	6	0	1	Georgia
306	1	1	TD (dye) + spinosad	6	1	1	Georgia
307	1	1	TD (dye) + spinosad	6	1	1	Georgia
308	3	1	TD (dye) + spinosad	6	1	1	Georgia
309	3	1	TD (dye) + spinosad	6	1	1	Georgia
310	3	1	TD (dye) + spinosad	6	1	1	Georgia
311	1	1	TD (dye) + spinosad	6	0	2	Georgia
312	1	1	TD (dye) + spinosad	6	0	2	Georgia
313	1	1	TD (dye) + spinosad	6	0	2	Georgia
314	1	1	TD (dye) + spinosad	6	0	2	Georgia
315	3	1	TD (dye) + spinosad	6	0	2	Georgia
316	3	1	TD (dye) + spinosad	6	1	2	Georgia
317	6	1	TD (dye) + spinosad	6	1	2	Georgia
318	6	1	TD (dye) + spinosad	6	1	2	Georgia
319	6	1	TD (dye) + spinosad	6	1	2	Georgia
320	6	0	TD (dye) + spinosad	6	1	2	Georgia
321	1	1	TD (dye) + spinosad	6	0	3	Georgia
322	1	1	TD (dye) + spinosad	6	0	3	Georgia
323	1	1	TD (dye) + spinosad	6	0	3	Georgia
324	3	1	TD (dye) + spinosad	6	0	3	Georgia
325	6	1	TD (dye) + spinosad	6	0	3	Georgia
326	1	1	TD (dye) + spinosad	6	1	3	Georgia
327	3	1	TD (dye) + spinosad	6	1	3	Georgia
328	3	1	TD (dye) + spinosad	6	1	3	Georgia
329	3	1	TD (dye) + spinosad	6	1	3	Georgia
330	3	1	TD (dye) + spinosad	6	1	3	Georgia
331	1	1	TD (dye) + spinosad	6	0	4	Georgia
332	1	1	TD (dye) + spinosad	6	0	4	Georgia
333	1	1	TD (dye) + spinosad	6	0	4	Georgia
334	1	1	TD (dye) + spinosad	6	0	4	Georgia
335	1	1	TD (dye) + spinosad	6	0	4	Georgia
336	1	1	TD (dye) + spinosad	6	1	4	Georgia
337	3	1	TD (dye) + spinosad	6	1	4	Georgia
338	3	1	TD (dye) + spinosad	6	1	4	Georgia
339	3	1	TD (dye) + spinosad	6	1	4	Georgia
340	3	1	TD (dye) + spinosad	6	1	4	Georgia
341	1	1	TD (dye) + spinosad	6	0	5	Georgia
342	1	1	TD (dye) + spinosad	6	0	5	Georgia
343	3	1	TD (dye) + spinosad	6	0	5	Georgia
344	3	1	TD (dye) + spinosad	6	0	5	Georgia
345	3	1	TD (dye) + spinosad	6	0	5	Georgia
346	1	1	TD (dye) + spinosad	6	1	5	Georgia
347	1	1	TD (dye) + spinosad	6	1	5	Georgia
348	3	1	TD (dye) + spinosad	6	1	5	Georgia
349	3	1	TD (dye) + spinosad	6	1	5	Georgia
350	3	1	TD (dye) + spinosad	6	1	5	Georgia
351	6	0	TD (dye) + spinosad	6	0	6	Georgia
352	3	1	TD (dye) + spinosad	6	0	6	Georgia
353	3	1	TD (dye) + spinosad	6	0	6	Georgia
354	3	1	TD (dye) + spinosad	6	0	6	Georgia
355	3	1	TD (dye) + spinosad	6	0	6	Georgia
356	1	1	TD (dye) + spinosad	6	1	6	Georgia
357	3	1	TD (dye) + spinosad	6	1	6	Georgia
358	3	1	TD (dye) + spinosad	6	1	6	Georgia
359	3	1	TD (dye) + spinosad	6	1	6	Georgia
360	3	1	TD (dye) + spinosad	6	1	6	Georgia
361	3	1	TD (no dye) + spinosad	7	0	1	Georgia
362	3	1	TD (no dye) + spinosad	7	0	1	Georgia
363	6	1	TD (no dye) + spinosad	7	0	1	Georgia
364	6	0	TD (no dye) + spinosad	7	0	1	Georgia
365	6	0	TD (no dye) + spinosad	7	0	1	Georgia
366	1	1	TD (no dye) + spinosad	7	1	1	Georgia
367	1	1	TD (no dye) + spinosad	7	1	1	Georgia
368	3	1	TD (no dye) + spinosad	7	1	1	Georgia
369	3	1	TD (no dye) + spinosad	7	1	1	Georgia
370	6	0	TD (no dye) + spinosad	7	1	1	Georgia
371	1	1	TD (no dye) + spinosad	7	0	2	Georgia
372	1	1	TD (no dye) + spinosad	7	0	2	Georgia
373	1	1	TD (no dye) + spinosad	7	0	2	Georgia
374	3	1	TD (no dye) + spinosad	7	0	2	Georgia
375	3	1	TD (no dye) + spinosad	7	0	2	Georgia
376	1	1	TD (no dye) + spinosad	7	1	2	Georgia
377	1	1	TD (no dye) + spinosad	7	1	2	Georgia
378	3	1	TD (no dye) + spinosad	7	1	2	Georgia
379	3	1	TD (no dye) + spinosad	7	1	2	Georgia
380	6	1	TD (no dye) + spinosad	7	1	2	Georgia
381	1	1	TD (no dye) + spinosad	7	0	3	Georgia
382	1	1	TD (no dye) + spinosad	7	0	3	Georgia
383	1	1	TD (no dye) + spinosad	7	0	3	Georgia
384	3	1	TD (no dye) + spinosad	7	0	3	Georgia
385	3	1	TD (no dye) + spinosad	7	0	3	Georgia
386	3	1	TD (no dye) + spinosad	7	1	3	Georgia
387	3	1	TD (no dye) + spinosad	7	1	3	Georgia
388	3	1	TD (no dye) + spinosad	7	1	3	Georgia
389	3	1	TD (no dye) + spinosad	7	1	3	Georgia
390	6	1	TD (no dye) + spinosad	7	1	3	Georgia
391	1	1	TD (no dye) + spinosad	7	0	4	Georgia
392	1	1	TD (no dye) + spinosad	7	0	4	Georgia
393	3	1	TD (no dye) + spinosad	7	0	4	Georgia
394	3	1	TD (no dye) + spinosad	7	0	4	Georgia
395	6	1	TD (no dye) + spinosad	7	0	4	Georgia
396	3	1	TD (no dye) + spinosad	7	1	4	Georgia
397	3	1	TD (no dye) + spinosad	7	1	4	Georgia
398	3	1	TD (no dye) + spinosad	7	1	4	Georgia
399	3	1	TD (no dye) + spinosad	7	1	4	Georgia
400	6	1	TD (no dye) + spinosad	7	1	4	Georgia
401	1	1	TD (no dye) + spinosad	7	0	5	Georgia
402	1	1	TD (no dye) + spinosad	7	0	5	Georgia
403	1	1	TD (no dye) + spinosad	7	0	5	Georgia
404	1	1	TD (no dye) + spinosad	7	0	5	Georgia
405	3	1	TD (no dye) + spinosad	7	0	5	Georgia
406	1	1	TD (no dye) + spinosad	7	1	5	Georgia
407	3	1	TD (no dye) + spinosad	7	1	5	Georgia
408	3	1	TD (no dye) + spinosad	7	1	5	Georgia
409	3	1	TD (no dye) + spinosad	7	1	5	Georgia
410	6	1	TD (no dye) + spinosad	7	1	5	Georgia
411	1	1	TD (no dye) + spinosad	7	0	6	Georgia
412	1	1	TD (no dye) + spinosad	7	0	6	Georgia
413	1	1	TD (no dye) + spinosad	7	0	6	Georgia
414	1	1	TD (no dye) + spinosad	7	0	6	Georgia
415	3	1	TD (no dye) + spinosad	7	0	6	Georgia
416	3	1	TD (no dye) + spinosad	7	1	6	Georgia
417	3	1	TD (no dye) + spinosad	7	1	6	Georgia
418	6	1	TD (no dye) + spinosad	7	1	6	Georgia
419	6	1	TD (no dye) + spinosad	7	1	6	Georgia
420	6	0	TD (no dye) + spinosad	7	1	6	Georgia
421	1	1	OR1 (dye) + spinosad	8	0	1	Georgia
422	1	1	OR1 (dye) + spinosad	8	0	1	Georgia
423	3	1	OR1 (dye) + spinosad	8	0	1	Georgia
424	3	1	OR1 (dye) + spinosad	8	0	1	Georgia
425	3	1	OR1 (dye) + spinosad	8	0	1	Georgia
426	1	1	OR1 (dye) + spinosad	8	1	1	Georgia
427	1	1	OR1 (dye) + spinosad	8	1	1	Georgia
428	3	1	OR1 (dye) + spinosad	8	1	1	Georgia
429	3	1	OR1 (dye) + spinosad	8	1	1	Georgia
430	3	1	OR1 (dye) + spinosad	8	1	1	Georgia
431	1	1	OR1 (dye) + spinosad	8	0	2	Georgia
432	3	1	OR1 (dye) + spinosad	8	0	2	Georgia
433	3	1	OR1 (dye) + spinosad	8	0	2	Georgia
434	6	0	OR1 (dye) + spinosad	8	0	2	Georgia
435	6	0	OR1 (dye) + spinosad	8	0	2	Georgia
436	1	1	OR1 (dye) + spinosad	8	1	2	Georgia
437	3	1	OR1 (dye) + spinosad	8	1	2	Georgia
438	3	1	OR1 (dye) + spinosad	8	1	2	Georgia
439	3	1	OR1 (dye) + spinosad	8	1	2	Georgia
440	6	0	OR1 (dye) + spinosad	8	1	2	Georgia
441	1	1	OR1 (dye) + spinosad	8	0	3	Georgia
442	1	1	OR1 (dye) + spinosad	8	0	3	Georgia
443	3	1	OR1 (dye) + spinosad	8	0	3	Georgia
444	3	1	OR1 (dye) + spinosad	8	0	3	Georgia
445	3	1	OR1 (dye) + spinosad	8	0	3	Georgia
446	1	1	OR1 (dye) + spinosad	8	1	3	Georgia
447	1	1	OR1 (dye) + spinosad	8	1	3	Georgia
448	3	1	OR1 (dye) + spinosad	8	1	3	Georgia
449	3	1	OR1 (dye) + spinosad	8	1	3	Georgia
450	3	1	OR1 (dye) + spinosad	8	1	3	Georgia
451	1	1	OR1 (dye) + spinosad	8	0	4	Georgia
452	1	1	OR1 (dye) + spinosad	8	0	4	Georgia
453	1	1	OR1 (dye) + spinosad	8	0	4	Georgia
454	3	1	OR1 (dye) + spinosad	8	0	4	Georgia
455	3	1	OR1 (dye) + spinosad	8	0	4	Georgia
456	1	1	OR1 (dye) + spinosad	8	1	4	Georgia
457	1	1	OR1 (dye) + spinosad	8	1	4	Georgia
458	3	1	OR1 (dye) + spinosad	8	1	4	Georgia
459	3	1	OR1 (dye) + spinosad	8	1	4	Georgia
460	6	1	OR1 (dye) + spinosad	8	1	4	Georgia
461	3	1	OR1 (dye) + spinosad	8	0	5	Georgia
462	3	1	OR1 (dye) + spinosad	8	0	5	Georgia
463	3	1	OR1 (dye) + spinosad	8	0	5	Georgia
464	6	1	OR1 (dye) + spinosad	8	0	5	Georgia
465	6	0	OR1 (dye) + spinosad	8	0	5	Georgia
466	3	1	OR1 (dye) + spinosad	8	1	5	Georgia
467	3	1	OR1 (dye) + spinosad	8	1	5	Georgia
468	3	1	OR1 (dye) + spinosad	8	1	5	Georgia
469	6	0	OR1 (dye) + spinosad	8	1	5	Georgia
470	6	0	OR1 (dye) + spinosad	8	1	5	Georgia
471	1	1	OR1 (dye) + spinosad	8	0	6	Georgia
472	3	1	OR1 (dye) + spinosad	8	0	6	Georgia
473	3	1	OR1 (dye) + spinosad	8	0	6	Georgia
474	3	1	OR1 (dye) + spinosad	8	0	6	Georgia
475	3	1	OR1 (dye) + spinosad	8	0	6	Georgia
476	1	1	OR1 (dye) + spinosad	8	1	6	Georgia
477	3	1	OR1 (dye) + spinosad	8	1	6	Georgia
478	3	1	OR1 (dye) + spinosad	8	1	6	Georgia
479	3	1	OR1 (dye) + spinosad	8	1	6	Georgia
480	6	1	OR1 (dye) + spinosad	8	1	6	Georgia
481	1	1	OR1 (no dye) + spinosad	9	0	1	Georgia
482	1	1	OR1 (no dye) + spinosad	9	0	1	Georgia
483	3	1	OR1 (no dye) + spinosad	9	0	1	Georgia
484	6	1	OR1 (no dye) + spinosad	9	0	1	Georgia
485	6	1	OR1 (no dye) + spinosad	9	0	1	Georgia
486	1	1	OR1 (no dye) + spinosad	9	1	1	Georgia
487	3	1	OR1 (no dye) + spinosad	9	1	1	Georgia
488	6	1	OR1 (no dye) + spinosad	9	1	1	Georgia
489	6	1	OR1 (no dye) + spinosad	9	1	1	Georgia
490	6	0	OR1 (no dye) + spinosad	9	1	1	Georgia
491	1	1	OR1 (no dye) + spinosad	9	0	2	Georgia
492	3	1	OR1 (no dye) + spinosad	9	0	2	Georgia
493	3	1	OR1 (no dye) + spinosad	9	0	2	Georgia
494	3	1	OR1 (no dye) + spinosad	9	0	2	Georgia
495	3	1	OR1 (no dye) + spinosad	9	0	2	Georgia
496	1	1	OR1 (no dye) + spinosad	9	1	2	Georgia
497	3	1	OR1 (no dye) + spinosad	9	1	2	Georgia
498	3	1	OR1 (no dye) + spinosad	9	1	2	Georgia
499	6	0	OR1 (no dye) + spinosad	9	1	2	Georgia
500	6	0	OR1 (no dye) + spinosad	9	1	2	Georgia
501	1	1	OR1 (no dye) + spinosad	9	0	3	Georgia
502	3	1	OR1 (no dye) + spinosad	9	0	3	Georgia
503	3	1	OR1 (no dye) + spinosad	9	0	3	Georgia
504	3	1	OR1 (no dye) + spinosad	9	0	3	Georgia
505	6	1	OR1 (no dye) + spinosad	9	0	3	Georgia
506	1	1	OR1 (no dye) + spinosad	9	1	3	Georgia
507	3	1	OR1 (no dye) + spinosad	9	1	3	Georgia
508	3	1	OR1 (no dye) + spinosad	9	1	3	Georgia
509	3	1	OR1 (no dye) + spinosad	9	1	3	Georgia
510	6	1	OR1 (no dye) + spinosad	9	1	3	Georgia
511	1	1	OR1 (no dye) + spinosad	9	0	4	Georgia
512	3	1	OR1 (no dye) + spinosad	9	0	4	Georgia
513	3	1	OR1 (no dye) + spinosad	9	0	4	Georgia
514	3	1	OR1 (no dye) + spinosad	9	0	4	Georgia
515	3	1	OR1 (no dye) + spinosad	9	0	4	Georgia
516	1	1	OR1 (no dye) + spinosad	9	1	4	Georgia
517	1	1	OR1 (no dye) + spinosad	9	1	4	Georgia
518	1	1	OR1 (no dye) + spinosad	9	1	4	Georgia
519	3	1	OR1 (no dye) + spinosad	9	1	4	Georgia
520	3	1	OR1 (no dye) + spinosad	9	1	4	Georgia
521	3	1	OR1 (no dye) + spinosad	9	0	5	Georgia
522	3	1	OR1 (no dye) + spinosad	9	0	5	Georgia
523	3	1	OR1 (no dye) + spinosad	9	0	5	Georgia
524	3	1	OR1 (no dye) + spinosad	9	0	5	Georgia
525	6	0	OR1 (no dye) + spinosad	9	0	5	Georgia
526	3	1	OR1 (no dye) + spinosad	9	1	5	Georgia
527	3	1	OR1 (no dye) + spinosad	9	1	5	Georgia
528	3	1	OR1 (no dye) + spinosad	9	1	5	Georgia
529	3	1	OR1 (no dye) + spinosad	9	1	5	Georgia
530	3	1	OR1 (no dye) + spinosad	9	1	5	Georgia
531	1	1	OR1 (no dye) + spinosad	9	0	6	Georgia
532	1	1	OR1 (no dye) + spinosad	9	0	6	Georgia
533	3	1	OR1 (no dye) + spinosad	9	0	6	Georgia
534	6	1	OR1 (no dye) + spinosad	9	0	6	Georgia
535	6	0	OR1 (no dye) + spinosad	9	0	6	Georgia
536	3	1	OR1 (no dye) + spinosad	9	1	6	Georgia
537	3	1	OR1 (no dye) + spinosad	9	1	6	Georgia
538	3	1	OR1 (no dye) + spinosad	9	1	6	Georgia
539	3	1	OR1 (no dye) + spinosad	9	1	6	Georgia
540	6	0	OR1 (no dye) + spinosad	9	1	6	Georgia
541	1	1	Spinosad spray	10	0	1	Georgia
542	3	1	Spinosad spray	10	0	1	Georgia
543	3	1	Spinosad spray	10	0	1	Georgia
544	3	1	Spinosad spray	10	0	1	Georgia
545	6	1	Spinosad spray	10	0	1	Georgia
546	1	1	Spinosad spray	10	1	1	Georgia
547	1	1	Spinosad spray	10	1	1	Georgia
548	1	1	Spinosad spray	10	1	1	Georgia
549	3	1	Spinosad spray	10	1	1	Georgia
550	3	1	Spinosad spray	10	1	1	Georgia
551	1	1	Spinosad spray	10	0	2	Georgia
552	3	1	Spinosad spray	10	0	2	Georgia
553	3	1	Spinosad spray	10	0	2	Georgia
554	3	1	Spinosad spray	10	0	2	Georgia
555	3	1	Spinosad spray	10	0	2	Georgia
556	1	1	Spinosad spray	10	1	2	Georgia
557	1	1	Spinosad spray	10	1	2	Georgia
558	3	1	Spinosad spray	10	1	2	Georgia
559	3	1	Spinosad spray	10	1	2	Georgia
560	6	0	Spinosad spray	10	1	2	Georgia
561	1	1	Spinosad spray	10	0	3	Georgia
562	3	1	Spinosad spray	10	0	3	Georgia
563	3	1	Spinosad spray	10	0	3	Georgia
564	3	1	Spinosad spray	10	0	3	Georgia
565	3	1	Spinosad spray	10	0	3	Georgia
566	1	1	Spinosad spray	10	1	3	Georgia
567	1	1	Spinosad spray	10	1	3	Georgia
568	3	1	Spinosad spray	10	1	3	Georgia
569	6	0	Spinosad spray	10	1	3	Georgia
570	6	0	Spinosad spray	10	1	3	Georgia
571	1	1	Spinosad spray	10	0	4	Georgia
572	1	1	Spinosad spray	10	0	4	Georgia
573	3	1	Spinosad spray	10	0	4	Georgia
574	3	1	Spinosad spray	10	0	4	Georgia
575	6	0	Spinosad spray	10	0	4	Georgia
576	1	1	Spinosad spray	10	1	4	Georgia
577	1	1	Spinosad spray	10	1	4	Georgia
578	1	1	Spinosad spray	10	1	4	Georgia
579	1	1	Spinosad spray	10	1	4	Georgia
580	3	1	Spinosad spray	10	1	4	Georgia
581	1	1	Spinosad spray	10	0	5	Georgia
582	3	1	Spinosad spray	10	0	5	Georgia
583	3	1	Spinosad spray	10	0	5	Georgia
584	3	1	Spinosad spray	10	0	5	Georgia
585	6	0	Spinosad spray	10	0	5	Georgia
586	3	1	Spinosad spray	10	1	5	Georgia
587	3	1	Spinosad spray	10	1	5	Georgia
588	3	1	Spinosad spray	10	1	5	Georgia
589	3	1	Spinosad spray	10	1	5	Georgia
590	3	1	Spinosad spray	10	1	5	Georgia
591	1	1	Spinosad spray	10	0	6	Georgia
592	1	1	Spinosad spray	10	0	6	Georgia
593	3	1	Spinosad spray	10	0	6	Georgia
594	3	1	Spinosad spray	10	0	6	Georgia
595	6	0	Spinosad spray	10	0	6	Georgia
596	1	1	Spinosad spray	10	1	6	Georgia
597	1	1	Spinosad spray	10	1	6	Georgia
598	3	1	Spinosad spray	10	1	6	Georgia
599	6	1	Spinosad spray	10	1	6	Georgia
600	6	1	Spinosad spray	10	1	6	Georgia
601	1	1	HOOK SWD	11	0	1	Georgia
602	1	1	HOOK SWD	11	0	1	Georgia
603	3	1	HOOK SWD	11	0	1	Georgia
604	3	1	HOOK SWD	11	0	1	Georgia
605	3	1	HOOK SWD	11	0	1	Georgia
606	1	1	HOOK SWD	11	1	1	Georgia
607	1	1	HOOK SWD	11	1	1	Georgia
608	3	1	HOOK SWD	11	1	1	Georgia
609	3	1	HOOK SWD	11	1	1	Georgia
610	6	0	HOOK SWD	11	1	1	Georgia
611	1	1	HOOK SWD	11	0	2	Georgia
612	1	1	HOOK SWD	11	0	2	Georgia
613	1	1	HOOK SWD	11	0	2	Georgia
614	6	1	HOOK SWD	11	0	2	Georgia
615	6	0	HOOK SWD	11	0	2	Georgia
616	1	1	HOOK SWD	11	1	2	Georgia
617	1	1	HOOK SWD	11	1	2	Georgia
618	6	1	HOOK SWD	11	1	2	Georgia
619	6	1	HOOK SWD	11	1	2	Georgia
620	6	1	HOOK SWD	11	1	2	Georgia
621	1	1	HOOK SWD	11	0	3	Georgia
622	1	1	HOOK SWD	11	0	3	Georgia
623	3	1	HOOK SWD	11	0	3	Georgia
624	3	1	HOOK SWD	11	0	3	Georgia
625	3	1	HOOK SWD	11	0	3	Georgia
626	1	1	HOOK SWD	11	1	3	Georgia
627	1	1	HOOK SWD	11	1	3	Georgia
628	1	1	HOOK SWD	11	1	3	Georgia
629	1	1	HOOK SWD	11	1	3	Georgia
630	3	1	HOOK SWD	11	1	3	Georgia
631	1	1	HOOK SWD	11	0	4	Georgia
632	1	1	HOOK SWD	11	0	4	Georgia
633	3	1	HOOK SWD	11	0	4	Georgia
634	3	1	HOOK SWD	11	0	4	Georgia
635	3	1	HOOK SWD	11	0	4	Georgia
636	1	1	HOOK SWD	11	1	4	Georgia
637	3	1	HOOK SWD	11	1	4	Georgia
638	3	1	HOOK SWD	11	1	4	Georgia
639	3	1	HOOK SWD	11	1	4	Georgia
640	6	0	HOOK SWD	11	1	4	Georgia
641	1	1	HOOK SWD	11	0	5	Georgia
642	3	1	HOOK SWD	11	0	5	Georgia
643	3	1	HOOK SWD	11	0	5	Georgia
644	3	1	HOOK SWD	11	0	5	Georgia
645	6	0	HOOK SWD	11	0	5	Georgia
646	3	1	HOOK SWD	11	1	5	Georgia
647	3	1	HOOK SWD	11	1	5	Georgia
648	3	1	HOOK SWD	11	1	5	Georgia
649	3	1	HOOK SWD	11	1	5	Georgia
650	3	1	HOOK SWD	11	1	5	Georgia
651	3	1	HOOK SWD	11	0	6	Georgia
652	3	1	HOOK SWD	11	0	6	Georgia
653	3	1	HOOK SWD	11	0	6	Georgia
654	3	1	HOOK SWD	11	0	6	Georgia
655	3	1	HOOK SWD	11	0	6	Georgia
656	1	1	HOOK SWD	11	1	6	Georgia
657	1	1	HOOK SWD	11	1	6	Georgia
658	3	1	HOOK SWD	11	1	6	Georgia
659	3	1	HOOK SWD	11	1	6	Georgia
660	6	0	HOOK SWD	11	1	6	Georgia
661	1	1	UTC	1	0	1	Florida
662	6	0	UTC	1	0	1	Florida
663	6	0	UTC	1	0	1	Florida
664	6	0	UTC	1	0	1	Florida
665	6	0	UTC	1	0	1	Florida
666	1	1	UTC	1	1	1	Florida
667	6	0	UTC	1	1	1	Florida
668	6	0	UTC	1	1	1	Florida
669	6	0	UTC	1	1	1	Florida
670	6	0	UTC	1	1	1	Florida
671	1	1	UTC	1	0	2	Florida
672	1	1	UTC	1	0	2	Florida
673	3	1	UTC	1	0	2	Florida
674	6	0	UTC	1	0	2	Florida
675	6	0	UTC	1	0	2	Florida
676	6	0	UTC	1	0	2	Florida
677	3	1	UTC	1	1	2	Florida
678	3	1	UTC	1	1	2	Florida
679	6	0	UTC	1	1	2	Florida
680	6	0	UTC	1	1	2	Florida
681	6	0	UTC	1	1	2	Florida
682	6	0	UTC	1	1	2	Florida
683	6	0	UTC	1	0	3	Florida
684	6	0	UTC	1	0	3	Florida
685	6	0	UTC	1	0	3	Florida
686	6	0	UTC	1	0	3	Florida
687	6	0	UTC	1	0	3	Florida
688	6	0	UTC	1	0	3	Florida
689	6	0	UTC	1	1	3	Florida
690	6	0	UTC	1	1	3	Florida
691	6	0	UTC	1	1	3	Florida
692	6	0	UTC	1	1	3	Florida
693	6	0	UTC	1	1	3	Florida
694	6	0	UTC	1	1	3	Florida
695	6	1	UTC	1	0	4	Florida
696	6	0	UTC	1	0	4	Florida
697	6	0	UTC	1	0	4	Florida
698	6	0	UTC	1	0	4	Florida
699	6	0	UTC	1	0	4	Florida
700	6	0	UTC	1	1	4	Florida
701	6	0	UTC	1	1	4	Florida
702	6	0	UTC	1	1	4	Florida
703	6	0	UTC	1	1	4	Florida
704	6	0	UTC	1	1	4	Florida
705	6	0	UTC	1	0	5	Florida
706	6	0	UTC	1	0	5	Florida
707	6	0	UTC	1	0	5	Florida
708	6	0	UTC	1	0	5	Florida
709	6	0	UTC	1	0	5	Florida
710	6	0	UTC	1	1	5	Florida
711	6	0	UTC	1	1	5	Florida
712	6	0	UTC	1	1	5	Florida
713	6	0	UTC	1	1	5	Florida
714	3	1	TD (dye)	2	0	1	Florida
715	3	1	TD (dye)	2	0	1	Florida
716	6	0	TD (dye)	2	0	1	Florida
717	1	1	TD (dye)	2	1	1	Florida
718	3	1	TD (dye)	2	1	1	Florida
719	6	0	TD (dye)	2	1	1	Florida
720	1	1	TD (dye)	2	0	2	Florida
721	3	1	TD (dye)	2	0	2	Florida
722	6	0	TD (dye)	2	0	2	Florida
723	6	0	TD (dye)	2	1	2	Florida
724	1	1	TD (dye)	2	0	3	Florida
725	6	0	TD (dye)	2	0	3	Florida
726	6	0	TD (dye)	2	0	3	Florida
727	6	0	TD (dye)	2	0	3	Florida
728	6	0	TD (dye)	2	0	3	Florida
729	1	1	TD (dye)	2	1	3	Florida
730	6	0	TD (dye)	2	1	3	Florida
731	6	0	TD (dye)	2	1	3	Florida
732	6	0	TD (dye)	2	1	3	Florida
733	1	1	TD (dye)	2	0	4	Florida
734	1	1	TD (dye)	2	0	4	Florida
735	6	0	TD (dye)	2	0	4	Florida
736	6	0	TD (dye)	2	0	4	Florida
737	6	0	TD (dye)	2	0	4	Florida
738	1	1	TD (dye)	2	1	4	Florida
739	3	1	TD (dye)	2	1	4	Florida
740	6	0	TD (dye)	2	1	4	Florida
741	6	0	TD (dye)	2	1	4	Florida
742	6	0	TD (dye)	2	1	4	Florida
743	1	1	TD (dye)	2	0	5	Florida
744	6	0	TD (dye)	2	0	5	Florida
745	6	0	TD (dye)	2	0	5	Florida
746	1	1	TD (dye)	2	1	5	Florida
747	6	0	TD (dye)	2	1	5	Florida
748	6	0	TD (dye)	2	1	5	Florida
749	6	0	TD (dye)	2	1	5	Florida
750	1	1	TD (no dye)	3	0	1	Florida
751	6	0	TD (no dye)	3	0	1	Florida
752	6	0	TD (no dye)	3	0	1	Florida
753	6	0	TD (no dye)	3	0	1	Florida
754	6	0	TD (no dye)	3	0	1	Florida
755	6	0	TD (no dye)	3	1	1	Florida
756	6	0	TD (no dye)	3	1	1	Florida
757	6	0	TD (no dye)	3	1	1	Florida
758	6	0	TD (no dye)	3	1	1	Florida
759	6	0	TD (no dye)	3	1	1	Florida
760	1	1	TD (no dye)	3	0	2	Florida
761	6	0	TD (no dye)	3	0	2	Florida
762	6	0	TD (no dye)	3	0	2	Florida
763	6	0	TD (no dye)	3	0	2	Florida
764	6	0	TD (no dye)	3	0	2	Florida
765	1	1	TD (no dye)	3	1	2	Florida
766	1	1	TD (no dye)	3	1	2	Florida
767	6	0	TD (no dye)	3	1	2	Florida
768	6	0	TD (no dye)	3	1	2	Florida
769	6	0	TD (no dye)	3	1	2	Florida
770	3	1	TD (no dye)	3	0	3	Florida
771	6	0	TD (no dye)	3	0	3	Florida
772	1	1	TD (no dye)	3	1	3	Florida
773	6	0	TD (no dye)	3	1	3	Florida
774	1	1	TD (no dye)	3	0	5	Florida
775	1	1	TD (no dye)	3	0	5	Florida
776	6	0	TD (no dye)	3	0	5	Florida
777	6	1	TD (no dye)	3	1	5	Florida
778	6	1	TD (no dye)	3	1	5	Florida
779	6	0	TD (no dye)	3	1	5	Florida
780	6	0	TD (no dye)	3	1	5	Florida
781	6	0	OR1 (dye)	4	0	1	Florida
782	6	0	OR1 (dye)	4	0	1	Florida
783	6	0	OR1 (dye)	4	0	1	Florida
784	6	0	OR1 (dye)	4	1	1	Florida
785	6	0	OR1 (dye)	4	1	1	Florida
786	6	0	OR1 (dye)	4	1	1	Florida
787	6	0	OR1 (dye)	4	1	1	Florida
788	6	0	OR1 (dye)	4	0	2	Florida
789	6	0	OR1 (dye)	4	0	2	Florida
790	6	0	OR1 (dye)	4	0	2	Florida
791	6	0	OR1 (dye)	4	1	2	Florida
792	6	0	OR1 (dye)	4	1	2	Florida
793	6	0	OR1 (dye)	4	1	2	Florida
794	6	0	OR1 (dye)	4	0	3	Florida
795	6	0	OR1 (dye)	4	0	3	Florida
796	6	0	OR1 (dye)	4	0	3	Florida
797	6	0	OR1 (dye)	4	0	3	Florida
798	6	0	OR1 (dye)	4	0	3	Florida
799	6	0	OR1 (dye)	4	1	3	Florida
800	6	0	OR1 (dye)	4	1	3	Florida
801	6	0	OR1 (dye)	4	1	3	Florida
802	6	0	OR1 (dye)	4	1	3	Florida
803	6	0	OR1 (dye)	4	1	3	Florida
804	3	1	OR1 (dye)	4	0	4	Florida
805	6	0	OR1 (dye)	4	0	4	Florida
806	6	0	OR1 (dye)	4	0	4	Florida
807	6	0	OR1 (dye)	4	0	4	Florida
808	6	0	OR1 (dye)	4	0	4	Florida
809	6	0	OR1 (dye)	4	0	4	Florida
810	6	0	OR1 (dye)	4	1	4	Florida
811	6	0	OR1 (dye)	4	1	4	Florida
812	6	0	OR1 (dye)	4	1	4	Florida
813	6	0	OR1 (dye)	4	1	4	Florida
814	6	0	OR1 (dye)	4	1	4	Florida
815	6	0	OR1 (dye)	4	1	4	Florida
816	6	0	OR1 (dye)	4	0	5	Florida
817	6	0	OR1 (dye)	4	0	5	Florida
818	6	0	OR1 (dye)	4	0	5	Florida
819	1	1	OR1 (dye)	4	1	5	Florida
820	6	0	OR1 (dye)	4	1	5	Florida
821	6	0	OR1 (dye)	4	1	5	Florida
822	6	0	OR1 (dye)	4	1	5	Florida
823	1	1	OR1 (no dye)	5	0	1	Florida
824	6	0	OR1 (no dye)	5	0	1	Florida
825	6	0	OR1 (no dye)	5	0	1	Florida
826	6	0	OR1 (no dye)	5	0	1	Florida
827	1	1	OR1 (no dye)	5	1	1	Florida
828	6	0	OR1 (no dye)	5	1	1	Florida
829	6	0	OR1 (no dye)	5	1	1	Florida
830	6	0	OR1 (no dye)	5	1	1	Florida
831	3	1	OR1 (no dye)	5	0	2	Florida
832	3	1	OR1 (no dye)	5	0	2	Florida
833	6	0	OR1 (no dye)	5	0	2	Florida
834	6	0	OR1 (no dye)	5	0	2	Florida
835	6	0	OR1 (no dye)	5	0	2	Florida
836	6	0	OR1 (no dye)	5	1	2	Florida
837	6	0	OR1 (no dye)	5	1	2	Florida
838	6	0	OR1 (no dye)	5	1	2	Florida
839	6	0	OR1 (no dye)	5	1	2	Florida
840	6	0	OR1 (no dye)	5	1	2	Florida
841	6	0	OR1 (no dye)	5	0	3	Florida
842	6	0	OR1 (no dye)	5	0	3	Florida
843	6	0	OR1 (no dye)	5	0	3	Florida
844	6	0	OR1 (no dye)	5	0	3	Florida
845	6	0	OR1 (no dye)	5	0	3	Florida
846	6	1	OR1 (no dye)	5	1	3	Florida
847	6	0	OR1 (no dye)	5	1	3	Florida
848	6	0	OR1 (no dye)	5	1	3	Florida
849	6	0	OR1 (no dye)	5	1	3	Florida
850	6	0	OR1 (no dye)	5	1	3	Florida
851	6	1	OR1 (no dye)	5	0	4	Florida
852	6	0	OR1 (no dye)	5	0	4	Florida
853	6	0	OR1 (no dye)	5	0	4	Florida
854	6	0	OR1 (no dye)	5	0	4	Florida
855	6	0	OR1 (no dye)	5	0	4	Florida
856	6	0	OR1 (no dye)	5	1	4	Florida
857	6	0	OR1 (no dye)	5	1	4	Florida
858	6	0	OR1 (no dye)	5	1	4	Florida
859	6	0	OR1 (no dye)	5	1	4	Florida
860	6	0	OR1 (no dye)	5	1	4	Florida
861	1	1	OR1 (no dye)	5	0	5	Florida
862	1	1	OR1 (no dye)	5	0	5	Florida
863	3	1	OR1 (no dye)	5	0	5	Florida
864	6	0	OR1 (no dye)	5	0	5	Florida
865	1	1	OR1 (no dye)	5	1	5	Florida
866	6	0	OR1 (no dye)	5	1	5	Florida
867	6	0	OR1 (no dye)	5	1	5	Florida
868	6	0	OR1 (no dye)	5	1	5	Florida
869	1	1	TD (dye) + spinosad	6	0	1	Florida
870	1	1	TD (dye) + spinosad	6	0	1	Florida
871	1	1	TD (dye) + spinosad	6	0	1	Florida
872	1	1	TD (dye) + spinosad	6	1	1	Florida
873	3	1	TD (dye) + spinosad	6	1	1	Florida
874	3	1	TD (dye) + spinosad	6	1	1	Florida
875	1	1	TD (dye) + spinosad	6	0	2	Florida
876	1	1	TD (dye) + spinosad	6	0	2	Florida
877	1	1	TD (dye) + spinosad	6	0	2	Florida
878	1	1	TD (dye) + spinosad	6	0	2	Florida
879	3	1	TD (dye) + spinosad	6	0	2	Florida
880	1	1	TD (dye) + spinosad	6	1	2	Florida
881	1	1	TD (dye) + spinosad	6	1	2	Florida
882	1	1	TD (dye) + spinosad	6	1	2	Florida
883	1	1	TD (dye) + spinosad	6	1	2	Florida
884	1	1	TD (dye) + spinosad	6	1	2	Florida
885	1	1	TD (dye) + spinosad	6	0	3	Florida
886	1	1	TD (dye) + spinosad	6	0	3	Florida
887	1	1	TD (dye) + spinosad	6	0	3	Florida
888	3	1	TD (dye) + spinosad	6	0	3	Florida
889	3	1	TD (dye) + spinosad	6	0	3	Florida
890	1	1	TD (dye) + spinosad	6	1	3	Florida
891	1	1	TD (dye) + spinosad	6	1	3	Florida
892	1	1	TD (dye) + spinosad	6	1	3	Florida
893	1	1	TD (dye) + spinosad	6	1	3	Florida
894	3	1	TD (dye) + spinosad	6	1	3	Florida
895	1	1	TD (dye) + spinosad	6	0	4	Florida
896	1	1	TD (dye) + spinosad	6	0	4	Florida
897	1	1	TD (dye) + spinosad	6	0	4	Florida
898	3	1	TD (dye) + spinosad	6	0	4	Florida
899	1	1	TD (dye) + spinosad	6	1	4	Florida
900	1	1	TD (dye) + spinosad	6	1	4	Florida
901	1	1	TD (dye) + spinosad	6	1	4	Florida
902	1	1	TD (dye) + spinosad	6	1	4	Florida
903	1	1	TD (dye) + spinosad	6	1	4	Florida
904	1	1	TD (dye) + spinosad	6	0	5	Florida
905	1	1	TD (dye) + spinosad	6	0	5	Florida
906	1	1	TD (dye) + spinosad	6	0	5	Florida
907	1	1	TD (dye) + spinosad	6	0	5	Florida
908	3	1	TD (dye) + spinosad	6	0	5	Florida
909	1	1	TD (dye) + spinosad	6	1	5	Florida
910	1	1	TD (dye) + spinosad	6	1	5	Florida
911	1	1	TD (dye) + spinosad	6	1	5	Florida
912	1	1	TD (dye) + spinosad	6	1	5	Florida
913	1	1	TD (dye) + spinosad	6	1	5	Florida
914	1	1	TD (no dye) + spinosad	7	0	1	Florida
915	1	1	TD (no dye) + spinosad	7	0	1	Florida
916	1	1	TD (no dye) + spinosad	7	0	1	Florida
917	3	1	TD (no dye) + spinosad	7	1	1	Florida
918	3	1	TD (no dye) + spinosad	7	1	1	Florida
919	1	1	TD (no dye) + spinosad	7	0	2	Florida
920	1	1	TD (no dye) + spinosad	7	0	2	Florida
921	1	1	TD (no dye) + spinosad	7	0	2	Florida
922	3	1	TD (no dye) + spinosad	7	0	2	Florida
923	1	1	TD (no dye) + spinosad	7	1	2	Florida
924	1	1	TD (no dye) + spinosad	7	1	2	Florida
925	1	1	TD (no dye) + spinosad	7	1	2	Florida
926	1	1	TD (no dye) + spinosad	7	1	2	Florida
927	1	1	TD (no dye) + spinosad	7	0	3	Florida
928	1	1	TD (no dye) + spinosad	7	0	3	Florida
929	1	1	TD (no dye) + spinosad	7	0	3	Florida
930	1	1	TD (no dye) + spinosad	7	0	3	Florida
931	1	1	TD (no dye) + spinosad	7	0	3	Florida
932	1	1	TD (no dye) + spinosad	7	1	3	Florida
933	1	1	TD (no dye) + spinosad	7	1	3	Florida
934	1	1	TD (no dye) + spinosad	7	1	3	Florida
935	3	1	TD (no dye) + spinosad	7	1	3	Florida
936	3	1	TD (no dye) + spinosad	7	1	3	Florida
937	1	1	TD (no dye) + spinosad	7	0	4	Florida
938	1	1	TD (no dye) + spinosad	7	0	4	Florida
939	1	1	TD (no dye) + spinosad	7	0	4	Florida
940	1	1	TD (no dye) + spinosad	7	0	4	Florida
941	1	1	TD (no dye) + spinosad	7	1	4	Florida
942	1	1	TD (no dye) + spinosad	7	1	4	Florida
943	1	1	TD (no dye) + spinosad	7	1	4	Florida
944	1	1	TD (no dye) + spinosad	7	1	4	Florida
945	1	1	TD (no dye) + spinosad	7	0	5	Florida
946	1	1	TD (no dye) + spinosad	7	0	5	Florida
947	1	1	TD (no dye) + spinosad	7	0	5	Florida
948	1	1	TD (no dye) + spinosad	7	0	5	Florida
949	1	1	TD (no dye) + spinosad	7	1	5	Florida
950	1	1	TD (no dye) + spinosad	7	1	5	Florida
951	1	1	TD (no dye) + spinosad	7	1	5	Florida
952	3	1	TD (no dye) + spinosad	7	1	5	Florida
953	1	1	OR1 (dye) + spinosad	8	0	1	Florida
954	1	1	OR1 (dye) + spinosad	8	0	1	Florida
955	1	1	OR1 (dye) + spinosad	8	0	1	Florida
956	1	1	OR1 (dye) + spinosad	8	0	1	Florida
957	1	1	OR1 (dye) + spinosad	8	0	1	Florida
958	1	1	OR1 (dye) + spinosad	8	1	1	Florida
959	1	1	OR1 (dye) + spinosad	8	1	1	Florida
960	1	1	OR1 (dye) + spinosad	8	1	1	Florida
961	1	1	OR1 (dye) + spinosad	8	1	1	Florida
962	3	1	OR1 (dye) + spinosad	8	1	1	Florida
963	1	1	OR1 (dye) + spinosad	8	0	2	Florida
964	1	1	OR1 (dye) + spinosad	8	0	2	Florida
965	1	1	OR1 (dye) + spinosad	8	1	2	Florida
966	1	1	OR1 (dye) + spinosad	8	1	2	Florida
967	1	1	OR1 (dye) + spinosad	8	1	2	Florida
968	1	1	OR1 (dye) + spinosad	8	1	2	Florida
969	1	1	OR1 (dye) + spinosad	8	0	3	Florida
970	3	1	OR1 (dye) + spinosad	8	0	3	Florida
971	3	1	OR1 (dye) + spinosad	8	0	3	Florida
972	3	1	OR1 (dye) + spinosad	8	0	3	Florida
973	1	1	OR1 (dye) + spinosad	8	1	3	Florida
974	1	1	OR1 (dye) + spinosad	8	1	3	Florida
975	1	1	OR1 (dye) + spinosad	8	1	3	Florida
976	3	1	OR1 (dye) + spinosad	8	1	3	Florida
977	1	1	OR1 (dye) + spinosad	8	0	4	Florida
978	1	1	OR1 (dye) + spinosad	8	0	4	Florida
979	1	1	OR1 (dye) + spinosad	8	0	4	Florida
980	1	1	OR1 (dye) + spinosad	8	0	4	Florida
981	1	1	OR1 (dye) + spinosad	8	1	4	Florida
982	1	1	OR1 (dye) + spinosad	8	1	4	Florida
983	1	1	OR1 (dye) + spinosad	8	1	4	Florida
984	1	1	OR1 (dye) + spinosad	8	1	4	Florida
985	1	1	OR1 (dye) + spinosad	8	0	5	Florida
986	1	1	OR1 (dye) + spinosad	8	0	5	Florida
987	1	1	OR1 (dye) + spinosad	8	0	5	Florida
988	1	1	OR1 (dye) + spinosad	8	0	5	Florida
989	1	1	OR1 (dye) + spinosad	8	1	5	Florida
990	6	1	OR1 (dye) + spinosad	8	1	5	Florida
991	1	1	OR1 (no dye) + spinosad	9	0	1	Florida
992	1	1	OR1 (no dye) + spinosad	9	0	1	Florida
993	1	1	OR1 (no dye) + spinosad	9	0	1	Florida
994	3	1	OR1 (no dye) + spinosad	9	0	1	Florida
995	1	1	OR1 (no dye) + spinosad	9	1	1	Florida
996	1	1	OR1 (no dye) + spinosad	9	1	1	Florida
997	1	1	OR1 (no dye) + spinosad	9	1	1	Florida
998	1	1	OR1 (no dye) + spinosad	9	1	1	Florida
999	1	1	OR1 (no dye) + spinosad	9	0	2	Florida
1000	1	1	OR1 (no dye) + spinosad	9	0	2	Florida
1001	1	1	OR1 (no dye) + spinosad	9	0	2	Florida
1002	1	1	OR1 (no dye) + spinosad	9	0	2	Florida
1003	3	1	OR1 (no dye) + spinosad	9	0	2	Florida
1004	1	1	OR1 (no dye) + spinosad	9	1	2	Florida
1005	1	1	OR1 (no dye) + spinosad	9	1	2	Florida
1006	3	1	OR1 (no dye) + spinosad	9	1	2	Florida
1007	3	1	OR1 (no dye) + spinosad	9	1	2	Florida
1008	3	1	OR1 (no dye) + spinosad	9	1	2	Florida
1009	1	1	OR1 (no dye) + spinosad	9	0	3	Florida
1010	1	1	OR1 (no dye) + spinosad	9	0	3	Florida
1011	1	1	OR1 (no dye) + spinosad	9	0	3	Florida
1012	1	1	OR1 (no dye) + spinosad	9	0	3	Florida
1013	1	1	OR1 (no dye) + spinosad	9	1	3	Florida
1014	1	1	OR1 (no dye) + spinosad	9	1	3	Florida
1015	1	1	OR1 (no dye) + spinosad	9	1	3	Florida
1016	1	1	OR1 (no dye) + spinosad	9	1	3	Florida
1017	1	1	OR1 (no dye) + spinosad	9	1	3	Florida
1018	1	1	OR1 (no dye) + spinosad	9	0	4	Florida
1019	1	1	OR1 (no dye) + spinosad	9	0	4	Florida
1020	1	1	OR1 (no dye) + spinosad	9	1	4	Florida
1021	1	1	OR1 (no dye) + spinosad	9	1	4	Florida
1022	1	1	OR1 (no dye) + spinosad	9	0	5	Florida
1023	3	1	OR1 (no dye) + spinosad	9	0	5	Florida
1024	1	1	OR1 (no dye) + spinosad	9	1	5	Florida
1025	1	1	OR1 (no dye) + spinosad	9	1	5	Florida
1026	1	1	HOOK SWD	11	0	1	Florida
1027	1	1	HOOK SWD	11	0	1	Florida
1028	1	1	HOOK SWD	11	0	1	Florida
1029	1	1	HOOK SWD	11	0	1	Florida
1030	3	1	HOOK SWD	11	0	1	Florida
1031	1	1	HOOK SWD	11	1	1	Florida
1032	1	1	HOOK SWD	11	1	1	Florida
1033	1	1	HOOK SWD	11	1	1	Florida
1034	1	1	HOOK SWD	11	1	1	Florida
1035	3	1	HOOK SWD	11	1	1	Florida
1036	1	1	HOOK SWD	11	0	2	Florida
1037	3	1	HOOK SWD	11	0	2	Florida
1038	3	1	HOOK SWD	11	0	2	Florida
1039	3	1	HOOK SWD	11	0	2	Florida
1040	1	1	HOOK SWD	11	1	2	Florida
1041	1	1	HOOK SWD	11	1	2	Florida
1042	1	1	HOOK SWD	11	1	2	Florida
1043	1	1	HOOK SWD	11	1	2	Florida
1044	1	1	HOOK SWD	11	0	3	Florida
1045	1	1	HOOK SWD	11	0	3	Florida
1046	1	1	HOOK SWD	11	0	3	Florida
1047	1	1	HOOK SWD	11	0	3	Florida
1048	1	1	HOOK SWD	11	1	3	Florida
1049	1	1	HOOK SWD	11	1	3	Florida
1050	1	1	HOOK SWD	11	1	3	Florida
1051	1	1	HOOK SWD	11	1	3	Florida
1052	1	1	HOOK SWD	11	0	4	Florida
1053	1	1	HOOK SWD	11	0	4	Florida
1054	1	1	HOOK SWD	11	0	4	Florida
1055	1	1	HOOK SWD	11	0	4	Florida
1056	1	1	HOOK SWD	11	0	4	Florida
1057	1	1	HOOK SWD	11	1	4	Florida
1058	1	1	HOOK SWD	11	1	4	Florida
1059	1	1	HOOK SWD	11	1	4	Florida
1060	1	1	HOOK SWD	11	1	4	Florida
1061	6	1	HOOK SWD	11	1	4	Florida
1062	1	1	HOOK SWD	11	0	5	Florida
1063	1	1	HOOK SWD	11	0	5	Florida
1064	1	1	HOOK SWD	11	0	5	Florida
1065	3	1	HOOK SWD	11	1	5	Florida
1066	3	1	UTC	1	0	1	New Jersey
1067	6	0	UTC	1	0	1	New Jersey
1068	6	0	UTC	1	0	1	New Jersey
1069	6	0	UTC	1	0	1	New Jersey
1070	6	0	UTC	1	0	1	New Jersey
1071	3	1	UTC	1	1	1	New Jersey
1072	6	0	UTC	1	1	1	New Jersey
1073	6	0	UTC	1	1	1	New Jersey
1074	6	0	UTC	1	1	1	New Jersey
1075	6	0	UTC	1	1	1	New Jersey
1076	3	1	UTC	1	0	2	New Jersey
1077	3	1	UTC	1	0	2	New Jersey
1078	3	1	UTC	1	0	2	New Jersey
1079	3	1	UTC	1	0	2	New Jersey
1080	3	1	UTC	1	0	2	New Jersey
1081	3	1	UTC	1	1	2	New Jersey
1082	3	1	UTC	1	1	2	New Jersey
1083	3	1	UTC	1	1	2	New Jersey
1084	6	0	UTC	1	1	2	New Jersey
1085	6	0	UTC	1	1	2	New Jersey
1086	6	0	UTC	1	0	3	New Jersey
1087	6	0	UTC	1	0	3	New Jersey
1088	6	0	UTC	1	0	3	New Jersey
1089	6	0	UTC	1	0	3	New Jersey
1090	6	0	UTC	1	0	3	New Jersey
1091	3	1	UTC	1	1	3	New Jersey
1092	6	0	UTC	1	1	3	New Jersey
1093	6	0	UTC	1	1	3	New Jersey
1094	6	0	UTC	1	1	3	New Jersey
1095	6	0	UTC	1	1	3	New Jersey
1096	3	1	UTC	1	0	4	New Jersey
1097	3	1	UTC	1	0	4	New Jersey
1098	3	1	UTC	1	0	4	New Jersey
1099	3	1	UTC	1	0	4	New Jersey
1100	3	1	UTC	1	0	4	New Jersey
1101	1	1	UTC	1	1	4	New Jersey
1102	3	1	UTC	1	1	4	New Jersey
1103	3	1	UTC	1	1	4	New Jersey
1104	3	1	UTC	1	1	4	New Jersey
1105	6	0	UTC	1	1	4	New Jersey
1106	6	0	UTC	1	0	5	New Jersey
1107	6	0	UTC	1	0	5	New Jersey
1108	6	0	UTC	1	0	5	New Jersey
1109	6	0	UTC	1	0	5	New Jersey
1110	6	0	UTC	1	0	5	New Jersey
1111	3	1	UTC	1	1	5	New Jersey
1112	6	1	UTC	1	1	5	New Jersey
1113	6	0	UTC	1	1	5	New Jersey
1114	6	0	UTC	1	1	5	New Jersey
1115	6	0	UTC	1	1	5	New Jersey
1116	1	1	TD (dye)	2	0	1	New Jersey
1117	1	1	TD (dye)	2	0	1	New Jersey
1118	3	1	TD (dye)	2	0	1	New Jersey
1119	3	1	TD (dye)	2	0	1	New Jersey
1120	6	1	TD (dye)	2	0	1	New Jersey
1121	1	1	TD (dye)	2	1	1	New Jersey
1122	3	1	TD (dye)	2	1	1	New Jersey
1123	3	1	TD (dye)	2	1	1	New Jersey
1124	3	1	TD (dye)	2	1	1	New Jersey
1125	6	1	TD (dye)	2	1	1	New Jersey
1126	1	1	TD (dye)	2	0	2	New Jersey
1127	3	1	TD (dye)	2	0	2	New Jersey
1128	3	1	TD (dye)	2	0	2	New Jersey
1129	3	1	TD (dye)	2	0	2	New Jersey
1130	3	1	TD (dye)	2	0	2	New Jersey
1131	1	1	TD (dye)	2	1	2	New Jersey
1132	1	1	TD (dye)	2	1	2	New Jersey
1133	3	1	TD (dye)	2	1	2	New Jersey
1134	3	1	TD (dye)	2	1	2	New Jersey
1135	6	1	TD (dye)	2	1	2	New Jersey
1136	3	1	TD (dye)	2	0	3	New Jersey
1137	3	1	TD (dye)	2	0	3	New Jersey
1138	3	1	TD (dye)	2	0	3	New Jersey
1139	3	1	TD (dye)	2	0	3	New Jersey
1140	3	1	TD (dye)	2	0	3	New Jersey
1141	3	1	TD (dye)	2	1	3	New Jersey
1142	3	1	TD (dye)	2	1	3	New Jersey
1143	3	1	TD (dye)	2	1	3	New Jersey
1144	3	1	TD (dye)	2	1	3	New Jersey
1145	3	1	TD (dye)	2	1	3	New Jersey
1146	1	1	TD (dye)	2	0	4	New Jersey
1147	1	1	TD (dye)	2	0	4	New Jersey
1148	1	1	TD (dye)	2	0	4	New Jersey
1149	3	1	TD (dye)	2	0	4	New Jersey
1150	3	1	TD (dye)	2	0	4	New Jersey
1151	1	1	TD (dye)	2	1	4	New Jersey
1152	1	1	TD (dye)	2	1	4	New Jersey
1153	3	1	TD (dye)	2	1	4	New Jersey
1154	3	1	TD (dye)	2	1	4	New Jersey
1155	3	1	TD (dye)	2	1	4	New Jersey
1156	1	1	TD (dye)	2	0	5	New Jersey
1157	1	1	TD (dye)	2	0	5	New Jersey
1158	1	1	TD (dye)	2	0	5	New Jersey
1159	3	1	TD (dye)	2	0	5	New Jersey
1160	3	1	TD (dye)	2	0	5	New Jersey
1161	1	1	TD (dye)	2	1	5	New Jersey
1162	3	1	TD (dye)	2	1	5	New Jersey
1163	3	1	TD (dye)	2	1	5	New Jersey
1164	3	1	TD (dye)	2	1	5	New Jersey
1165	3	1	TD (dye)	2	1	5	New Jersey
1166	1	1	TD (no dye)	3	0	1	New Jersey
1167	1	1	TD (no dye)	3	0	1	New Jersey
1168	1	1	TD (no dye)	3	0	1	New Jersey
1169	3	1	TD (no dye)	3	0	1	New Jersey
1170	1	1	TD (no dye)	3	1	1	New Jersey
1171	1	1	TD (no dye)	3	1	1	New Jersey
1172	1	1	TD (no dye)	3	1	1	New Jersey
1173	3	1	TD (no dye)	3	1	1	New Jersey
1174	3	1	TD (no dye)	3	1	1	New Jersey
1175	1	1	TD (no dye)	3	0	2	New Jersey
1176	1	1	TD (no dye)	3	0	2	New Jersey
1177	1	1	TD (no dye)	3	0	2	New Jersey
1178	1	1	TD (no dye)	3	0	2	New Jersey
1179	3	1	TD (no dye)	3	0	2	New Jersey
1180	1	1	TD (no dye)	3	1	2	New Jersey
1181	3	1	TD (no dye)	3	1	2	New Jersey
1182	3	1	TD (no dye)	3	1	2	New Jersey
1183	3	1	TD (no dye)	3	1	2	New Jersey
1184	3	1	TD (no dye)	3	1	2	New Jersey
1185	1	1	TD (no dye)	3	0	3	New Jersey
1186	1	1	TD (no dye)	3	0	3	New Jersey
1187	1	1	TD (no dye)	3	0	3	New Jersey
1188	3	1	TD (no dye)	3	0	3	New Jersey
1189	3	1	TD (no dye)	3	0	3	New Jersey
1190	1	1	TD (no dye)	3	1	3	New Jersey
1191	3	1	TD (no dye)	3	1	3	New Jersey
1192	3	1	TD (no dye)	3	1	3	New Jersey
1193	3	1	TD (no dye)	3	1	3	New Jersey
1194	6	1	TD (no dye)	3	1	3	New Jersey
1195	1	1	TD (no dye)	3	0	4	New Jersey
1196	1	1	TD (no dye)	3	0	4	New Jersey
1197	1	1	TD (no dye)	3	0	4	New Jersey
1198	3	1	TD (no dye)	3	0	4	New Jersey
1199	1	1	TD (no dye)	3	1	4	New Jersey
1200	1	1	TD (no dye)	3	1	4	New Jersey
1201	1	1	TD (no dye)	3	1	4	New Jersey
1202	1	1	TD (no dye)	3	1	4	New Jersey
1203	3	1	TD (no dye)	3	1	4	New Jersey
1204	1	1	TD (no dye)	3	0	5	New Jersey
1205	1	1	TD (no dye)	3	0	5	New Jersey
1206	3	1	TD (no dye)	3	0	5	New Jersey
1207	3	1	TD (no dye)	3	0	5	New Jersey
1208	3	1	TD (no dye)	3	0	5	New Jersey
1209	3	1	TD (no dye)	3	1	5	New Jersey
1210	3	1	TD (no dye)	3	1	5	New Jersey
1211	3	1	TD (no dye)	3	1	5	New Jersey
1212	3	1	TD (no dye)	3	1	5	New Jersey
1213	3	1	TD (no dye)	3	1	5	New Jersey
1214	1	1	OR1 (dye)	4	0	1	New Jersey
1215	1	1	OR1 (dye)	4	0	1	New Jersey
1216	1	1	OR1 (dye)	4	0	1	New Jersey
1217	1	1	OR1 (dye)	4	0	1	New Jersey
1218	3	1	OR1 (dye)	4	0	1	New Jersey
1219	3	1	OR1 (dye)	4	1	1	New Jersey
1220	6	1	OR1 (dye)	4	1	1	New Jersey
1221	6	1	OR1 (dye)	4	1	1	New Jersey
1222	6	1	OR1 (dye)	4	1	1	New Jersey
1223	6	1	OR1 (dye)	4	1	1	New Jersey
1224	6	0	OR1 (dye)	4	0	2	New Jersey
1225	6	0	OR1 (dye)	4	0	2	New Jersey
1226	6	0	OR1 (dye)	4	0	2	New Jersey
1227	6	0	OR1 (dye)	4	0	2	New Jersey
1228	6	0	OR1 (dye)	4	0	2	New Jersey
1229	6	0	OR1 (dye)	4	1	2	New Jersey
1230	6	0	OR1 (dye)	4	1	2	New Jersey
1231	6	0	OR1 (dye)	4	1	2	New Jersey
1232	6	0	OR1 (dye)	4	1	2	New Jersey
1233	6	0	OR1 (dye)	4	1	2	New Jersey
1234	1	1	OR1 (dye)	4	0	3	New Jersey
1235	6	0	OR1 (dye)	4	0	3	New Jersey
1236	6	0	OR1 (dye)	4	0	3	New Jersey
1237	6	0	OR1 (dye)	4	0	3	New Jersey
1238	6	0	OR1 (dye)	4	0	3	New Jersey
1239	6	1	OR1 (dye)	4	1	3	New Jersey
1240	6	0	OR1 (dye)	4	1	3	New Jersey
1241	6	0	OR1 (dye)	4	1	3	New Jersey
1242	6	0	OR1 (dye)	4	1	3	New Jersey
1243	6	0	OR1 (dye)	4	1	3	New Jersey
1244	1	1	OR1 (dye)	4	0	4	New Jersey
1245	3	1	OR1 (dye)	4	0	4	New Jersey
1246	6	1	OR1 (dye)	4	0	4	New Jersey
1247	6	1	OR1 (dye)	4	0	4	New Jersey
1248	6	0	OR1 (dye)	4	0	4	New Jersey
1249	3	1	OR1 (dye)	4	1	4	New Jersey
1250	6	1	OR1 (dye)	4	1	4	New Jersey
1251	6	1	OR1 (dye)	4	1	4	New Jersey
1252	6	1	OR1 (dye)	4	1	4	New Jersey
1253	6	0	OR1 (dye)	4	1	4	New Jersey
1254	1	1	OR1 (dye)	4	0	5	New Jersey
1255	3	1	OR1 (dye)	4	0	5	New Jersey
1256	3	1	OR1 (dye)	4	0	5	New Jersey
1257	6	1	OR1 (dye)	4	0	5	New Jersey
1258	6	1	OR1 (dye)	4	0	5	New Jersey
1259	1	1	OR1 (dye)	4	1	5	New Jersey
1260	3	1	OR1 (dye)	4	1	5	New Jersey
1261	3	1	OR1 (dye)	4	1	5	New Jersey
1262	6	1	OR1 (dye)	4	1	5	New Jersey
1263	6	0	OR1 (dye)	4	1	5	New Jersey
1264	6	1	OR1 (no dye)	5	0	1	New Jersey
1265	6	0	OR1 (no dye)	5	0	1	New Jersey
1266	6	0	OR1 (no dye)	5	0	1	New Jersey
1267	6	0	OR1 (no dye)	5	0	1	New Jersey
1268	6	0	OR1 (no dye)	5	0	1	New Jersey
1269	3	1	OR1 (no dye)	5	1	1	New Jersey
1270	6	1	OR1 (no dye)	5	1	1	New Jersey
1271	6	0	OR1 (no dye)	5	1	1	New Jersey
1272	6	0	OR1 (no dye)	5	1	1	New Jersey
1273	6	0	OR1 (no dye)	5	1	1	New Jersey
1274	1	1	OR1 (no dye)	5	0	2	New Jersey
1275	6	0	OR1 (no dye)	5	0	2	New Jersey
1276	6	0	OR1 (no dye)	5	0	2	New Jersey
1277	6	0	OR1 (no dye)	5	0	2	New Jersey
1278	6	0	OR1 (no dye)	5	0	2	New Jersey
1279	6	0	OR1 (no dye)	5	1	2	New Jersey
1280	6	0	OR1 (no dye)	5	1	2	New Jersey
1281	6	0	OR1 (no dye)	5	1	2	New Jersey
1282	6	0	OR1 (no dye)	5	1	2	New Jersey
1283	6	0	OR1 (no dye)	5	1	2	New Jersey
1284	3	1	OR1 (no dye)	5	0	3	New Jersey
1285	6	1	OR1 (no dye)	5	0	3	New Jersey
1286	6	1	OR1 (no dye)	5	0	3	New Jersey
1287	6	1	OR1 (no dye)	5	0	3	New Jersey
1288	6	0	OR1 (no dye)	5	0	3	New Jersey
1289	3	1	OR1 (no dye)	5	1	3	New Jersey
1290	6	1	OR1 (no dye)	5	1	3	New Jersey
1291	6	1	OR1 (no dye)	5	1	3	New Jersey
1292	6	1	OR1 (no dye)	5	1	3	New Jersey
1293	6	0	OR1 (no dye)	5	1	3	New Jersey
1294	3	1	OR1 (no dye)	5	0	4	New Jersey
1295	6	0	OR1 (no dye)	5	0	4	New Jersey
1296	6	0	OR1 (no dye)	5	0	4	New Jersey
1297	6	0	OR1 (no dye)	5	0	4	New Jersey
1298	6	0	OR1 (no dye)	5	0	4	New Jersey
1299	6	0	OR1 (no dye)	5	1	4	New Jersey
1300	6	0	OR1 (no dye)	5	1	4	New Jersey
1301	6	0	OR1 (no dye)	5	1	4	New Jersey
1302	6	0	OR1 (no dye)	5	1	4	New Jersey
1303	6	0	OR1 (no dye)	5	1	4	New Jersey
1304	6	1	OR1 (no dye)	5	0	5	New Jersey
1305	6	1	OR1 (no dye)	5	0	5	New Jersey
1306	6	1	OR1 (no dye)	5	0	5	New Jersey
1307	6	1	OR1 (no dye)	5	0	5	New Jersey
1308	6	1	OR1 (no dye)	5	0	5	New Jersey
1309	6	1	OR1 (no dye)	5	1	5	New Jersey
1310	6	1	OR1 (no dye)	5	1	5	New Jersey
1311	6	1	OR1 (no dye)	5	1	5	New Jersey
1312	6	1	OR1 (no dye)	5	1	5	New Jersey
1313	6	1	OR1 (no dye)	5	1	5	New Jersey
1314	1	1	TD (dye) + spinosad	6	0	1	New Jersey
1315	1	1	TD (dye) + spinosad	6	0	1	New Jersey
1316	1	1	TD (dye) + spinosad	6	0	1	New Jersey
1317	1	1	TD (dye) + spinosad	6	0	1	New Jersey
1318	1	1	TD (dye) + spinosad	6	0	1	New Jersey
1319	1	1	TD (dye) + spinosad	6	1	1	New Jersey
1320	1	1	TD (dye) + spinosad	6	1	1	New Jersey
1321	1	1	TD (dye) + spinosad	6	1	1	New Jersey
1322	1	1	TD (dye) + spinosad	6	1	1	New Jersey
1323	3	1	TD (dye) + spinosad	6	1	1	New Jersey
1324	1	1	TD (dye) + spinosad	6	0	2	New Jersey
1325	1	1	TD (dye) + spinosad	6	0	2	New Jersey
1326	1	1	TD (dye) + spinosad	6	0	2	New Jersey
1327	1	1	TD (dye) + spinosad	6	0	2	New Jersey
1328	1	1	TD (dye) + spinosad	6	0	2	New Jersey
1329	1	1	TD (dye) + spinosad	6	1	2	New Jersey
1330	1	1	TD (dye) + spinosad	6	1	2	New Jersey
1331	1	1	TD (dye) + spinosad	6	1	2	New Jersey
1332	1	1	TD (dye) + spinosad	6	1	2	New Jersey
1333	1	1	TD (dye) + spinosad	6	1	2	New Jersey
1334	1	1	TD (dye) + spinosad	6	0	3	New Jersey
1335	1	1	TD (dye) + spinosad	6	0	3	New Jersey
1336	1	1	TD (dye) + spinosad	6	0	3	New Jersey
1337	3	1	TD (dye) + spinosad	6	0	3	New Jersey
1338	3	1	TD (dye) + spinosad	6	0	3	New Jersey
1339	1	1	TD (dye) + spinosad	6	1	3	New Jersey
1340	1	1	TD (dye) + spinosad	6	1	3	New Jersey
1341	1	1	TD (dye) + spinosad	6	1	3	New Jersey
1342	3	1	TD (dye) + spinosad	6	1	3	New Jersey
1343	3	1	TD (dye) + spinosad	6	1	3	New Jersey
1344	1	1	TD (dye) + spinosad	6	0	4	New Jersey
1345	1	1	TD (dye) + spinosad	6	0	4	New Jersey
1346	1	1	TD (dye) + spinosad	6	0	4	New Jersey
1347	1	1	TD (dye) + spinosad	6	0	4	New Jersey
1348	1	1	TD (dye) + spinosad	6	0	4	New Jersey
1349	1	1	TD (dye) + spinosad	6	1	4	New Jersey
1350	1	1	TD (dye) + spinosad	6	1	4	New Jersey
1351	1	1	TD (dye) + spinosad	6	1	4	New Jersey
1352	1	1	TD (dye) + spinosad	6	1	4	New Jersey
1353	1	1	TD (dye) + spinosad	6	1	4	New Jersey
1354	1	1	TD (dye) + spinosad	6	0	5	New Jersey
1355	1	1	TD (dye) + spinosad	6	0	5	New Jersey
1356	1	1	TD (dye) + spinosad	6	0	5	New Jersey
1357	1	1	TD (dye) + spinosad	6	0	5	New Jersey
1358	3	1	TD (dye) + spinosad	6	0	5	New Jersey
1359	1	1	TD (dye) + spinosad	6	1	5	New Jersey
1360	1	1	TD (dye) + spinosad	6	1	5	New Jersey
1361	1	1	TD (dye) + spinosad	6	1	5	New Jersey
1362	1	1	TD (dye) + spinosad	6	1	5	New Jersey
1363	1	1	TD (dye) + spinosad	6	1	5	New Jersey
1364	1	1	TD (no dye) + spinosad	7	0	1	New Jersey
1365	1	1	TD (no dye) + spinosad	7	0	1	New Jersey
1366	1	1	TD (no dye) + spinosad	7	0	1	New Jersey
1367	1	1	TD (no dye) + spinosad	7	0	1	New Jersey
1368	1	1	TD (no dye) + spinosad	7	0	1	New Jersey
1369	1	1	TD (no dye) + spinosad	7	1	1	New Jersey
1370	1	1	TD (no dye) + spinosad	7	1	1	New Jersey
1371	1	1	TD (no dye) + spinosad	7	1	1	New Jersey
1372	1	1	TD (no dye) + spinosad	7	1	1	New Jersey
1373	3	1	TD (no dye) + spinosad	7	1	1	New Jersey
1374	1	1	TD (no dye) + spinosad	7	0	2	New Jersey
1375	1	1	TD (no dye) + spinosad	7	0	2	New Jersey
1376	1	1	TD (no dye) + spinosad	7	0	2	New Jersey
1377	1	1	TD (no dye) + spinosad	7	0	2	New Jersey
1378	1	1	TD (no dye) + spinosad	7	0	2	New Jersey
1379	1	1	TD (no dye) + spinosad	7	1	2	New Jersey
1380	1	1	TD (no dye) + spinosad	7	1	2	New Jersey
1381	1	1	TD (no dye) + spinosad	7	1	2	New Jersey
1382	1	1	TD (no dye) + spinosad	7	1	2	New Jersey
1383	3	1	TD (no dye) + spinosad	7	1	2	New Jersey
1384	1	1	TD (no dye) + spinosad	7	0	3	New Jersey
1385	1	1	TD (no dye) + spinosad	7	0	3	New Jersey
1386	1	1	TD (no dye) + spinosad	7	0	3	New Jersey
1387	3	1	TD (no dye) + spinosad	7	0	3	New Jersey
1388	3	1	TD (no dye) + spinosad	7	0	3	New Jersey
1389	1	1	TD (no dye) + spinosad	7	1	3	New Jersey
1390	1	1	TD (no dye) + spinosad	7	1	3	New Jersey
1391	1	1	TD (no dye) + spinosad	7	1	3	New Jersey
1392	1	1	TD (no dye) + spinosad	7	1	3	New Jersey
1393	3	1	TD (no dye) + spinosad	7	1	3	New Jersey
1394	1	1	TD (no dye) + spinosad	7	0	4	New Jersey
1395	1	1	TD (no dye) + spinosad	7	0	4	New Jersey
1396	1	1	TD (no dye) + spinosad	7	0	4	New Jersey
1397	1	1	TD (no dye) + spinosad	7	0	4	New Jersey
1398	1	1	TD (no dye) + spinosad	7	0	4	New Jersey
1399	1	1	TD (no dye) + spinosad	7	1	4	New Jersey
1400	1	1	TD (no dye) + spinosad	7	1	4	New Jersey
1401	1	1	TD (no dye) + spinosad	7	1	4	New Jersey
1402	1	1	TD (no dye) + spinosad	7	1	4	New Jersey
1403	1	1	TD (no dye) + spinosad	7	1	4	New Jersey
1404	1	1	TD (no dye) + spinosad	7	0	5	New Jersey
1405	1	1	TD (no dye) + spinosad	7	0	5	New Jersey
1406	1	1	TD (no dye) + spinosad	7	0	5	New Jersey
1407	1	1	TD (no dye) + spinosad	7	0	5	New Jersey
1408	1	1	TD (no dye) + spinosad	7	0	5	New Jersey
1409	1	1	TD (no dye) + spinosad	7	1	5	New Jersey
1410	1	1	TD (no dye) + spinosad	7	1	5	New Jersey
1411	1	1	TD (no dye) + spinosad	7	1	5	New Jersey
1412	1	1	TD (no dye) + spinosad	7	1	5	New Jersey
1413	1	1	TD (no dye) + spinosad	7	1	5	New Jersey
1414	1	1	OR1 (dye) + spinosad	8	0	1	New Jersey
1415	1	1	OR1 (dye) + spinosad	8	0	1	New Jersey
1416	1	1	OR1 (dye) + spinosad	8	0	1	New Jersey
1417	1	1	OR1 (dye) + spinosad	8	0	1	New Jersey
1418	3	1	OR1 (dye) + spinosad	8	0	1	New Jersey
1419	1	1	OR1 (dye) + spinosad	8	1	1	New Jersey
1420	1	1	OR1 (dye) + spinosad	8	1	1	New Jersey
1421	1	1	OR1 (dye) + spinosad	8	1	1	New Jersey
1422	1	1	OR1 (dye) + spinosad	8	1	1	New Jersey
1423	3	1	OR1 (dye) + spinosad	8	1	1	New Jersey
1424	1	1	OR1 (dye) + spinosad	8	0	2	New Jersey
1425	1	1	OR1 (dye) + spinosad	8	0	2	New Jersey
1426	1	1	OR1 (dye) + spinosad	8	0	2	New Jersey
1427	1	1	OR1 (dye) + spinosad	8	0	2	New Jersey
1428	1	1	OR1 (dye) + spinosad	8	0	2	New Jersey
1429	1	1	OR1 (dye) + spinosad	8	1	2	New Jersey
1430	1	1	OR1 (dye) + spinosad	8	1	2	New Jersey
1431	1	1	OR1 (dye) + spinosad	8	1	2	New Jersey
1432	1	1	OR1 (dye) + spinosad	8	1	2	New Jersey
1433	1	1	OR1 (dye) + spinosad	8	1	2	New Jersey
1434	1	1	OR1 (dye) + spinosad	8	0	3	New Jersey
1435	1	1	OR1 (dye) + spinosad	8	0	3	New Jersey
1436	1	1	OR1 (dye) + spinosad	8	0	3	New Jersey
1437	1	1	OR1 (dye) + spinosad	8	0	3	New Jersey
1438	1	1	OR1 (dye) + spinosad	8	0	3	New Jersey
1439	1	1	OR1 (dye) + spinosad	8	1	3	New Jersey
1440	1	1	OR1 (dye) + spinosad	8	1	3	New Jersey
1441	1	1	OR1 (dye) + spinosad	8	1	3	New Jersey
1442	1	1	OR1 (dye) + spinosad	8	1	3	New Jersey
1443	1	1	OR1 (dye) + spinosad	8	1	3	New Jersey
1444	1	1	OR1 (dye) + spinosad	8	0	4	New Jersey
1445	1	1	OR1 (dye) + spinosad	8	0	4	New Jersey
1446	1	1	OR1 (dye) + spinosad	8	0	4	New Jersey
1447	1	1	OR1 (dye) + spinosad	8	0	4	New Jersey
1448	1	1	OR1 (dye) + spinosad	8	0	4	New Jersey
1449	1	1	OR1 (dye) + spinosad	8	1	4	New Jersey
1450	1	1	OR1 (dye) + spinosad	8	1	4	New Jersey
1451	1	1	OR1 (dye) + spinosad	8	1	4	New Jersey
1452	1	1	OR1 (dye) + spinosad	8	1	4	New Jersey
1453	3	1	OR1 (dye) + spinosad	8	1	4	New Jersey
1454	1	1	OR1 (dye) + spinosad	8	0	5	New Jersey
1455	1	1	OR1 (dye) + spinosad	8	0	5	New Jersey
1456	1	1	OR1 (dye) + spinosad	8	0	5	New Jersey
1457	1	1	OR1 (dye) + spinosad	8	0	5	New Jersey
1458	1	1	OR1 (dye) + spinosad	8	0	5	New Jersey
1459	1	1	OR1 (dye) + spinosad	8	1	5	New Jersey
1460	1	1	OR1 (dye) + spinosad	8	1	5	New Jersey
1461	1	1	OR1 (dye) + spinosad	8	1	5	New Jersey
1462	1	1	OR1 (dye) + spinosad	8	1	5	New Jersey
1463	3	1	OR1 (dye) + spinosad	8	1	5	New Jersey
1464	1	1	OR1 (no dye) + spinosad	9	0	1	New Jersey
1465	1	1	OR1 (no dye) + spinosad	9	0	1	New Jersey
1466	1	1	OR1 (no dye) + spinosad	9	0	1	New Jersey
1467	1	1	OR1 (no dye) + spinosad	9	0	1	New Jersey
1468	1	1	OR1 (no dye) + spinosad	9	0	1	New Jersey
1469	1	1	OR1 (no dye) + spinosad	9	1	1	New Jersey
1470	1	1	OR1 (no dye) + spinosad	9	1	1	New Jersey
1471	1	1	OR1 (no dye) + spinosad	9	1	1	New Jersey
1472	1	1	OR1 (no dye) + spinosad	9	1	1	New Jersey
1473	3	1	OR1 (no dye) + spinosad	9	1	1	New Jersey
1474	1	1	OR1 (no dye) + spinosad	9	0	2	New Jersey
1475	1	1	OR1 (no dye) + spinosad	9	0	2	New Jersey
1476	1	1	OR1 (no dye) + spinosad	9	0	2	New Jersey
1477	1	1	OR1 (no dye) + spinosad	9	0	2	New Jersey
1478	3	1	OR1 (no dye) + spinosad	9	0	2	New Jersey
1479	1	1	OR1 (no dye) + spinosad	9	1	2	New Jersey
1480	1	1	OR1 (no dye) + spinosad	9	1	2	New Jersey
1481	1	1	OR1 (no dye) + spinosad	9	1	2	New Jersey
1482	1	1	OR1 (no dye) + spinosad	9	1	2	New Jersey
1483	3	1	OR1 (no dye) + spinosad	9	1	2	New Jersey
1484	1	1	OR1 (no dye) + spinosad	9	0	3	New Jersey
1485	1	1	OR1 (no dye) + spinosad	9	0	3	New Jersey
1486	1	1	OR1 (no dye) + spinosad	9	0	3	New Jersey
1487	1	1	OR1 (no dye) + spinosad	9	0	3	New Jersey
1488	1	1	OR1 (no dye) + spinosad	9	0	3	New Jersey
1489	1	1	OR1 (no dye) + spinosad	9	1	3	New Jersey
1490	1	1	OR1 (no dye) + spinosad	9	1	3	New Jersey
1491	1	1	OR1 (no dye) + spinosad	9	1	3	New Jersey
1492	1	1	OR1 (no dye) + spinosad	9	1	3	New Jersey
1493	1	1	OR1 (no dye) + spinosad	9	1	3	New Jersey
1494	1	1	OR1 (no dye) + spinosad	9	0	4	New Jersey
1495	1	1	OR1 (no dye) + spinosad	9	0	4	New Jersey
1496	1	1	OR1 (no dye) + spinosad	9	0	4	New Jersey
1497	1	1	OR1 (no dye) + spinosad	9	0	4	New Jersey
1498	1	1	OR1 (no dye) + spinosad	9	0	4	New Jersey
1499	1	1	OR1 (no dye) + spinosad	9	1	4	New Jersey
1500	1	1	OR1 (no dye) + spinosad	9	1	4	New Jersey
1501	1	1	OR1 (no dye) + spinosad	9	1	4	New Jersey
1502	1	1	OR1 (no dye) + spinosad	9	1	4	New Jersey
1503	1	1	OR1 (no dye) + spinosad	9	1	4	New Jersey
1504	1	1	OR1 (no dye) + spinosad	9	0	5	New Jersey
1505	1	1	OR1 (no dye) + spinosad	9	0	5	New Jersey
1506	1	1	OR1 (no dye) + spinosad	9	0	5	New Jersey
1507	1	1	OR1 (no dye) + spinosad	9	0	5	New Jersey
1508	3	1	OR1 (no dye) + spinosad	9	0	5	New Jersey
1509	1	1	OR1 (no dye) + spinosad	9	1	5	New Jersey
1510	1	1	OR1 (no dye) + spinosad	9	1	5	New Jersey
1511	1	1	OR1 (no dye) + spinosad	9	1	5	New Jersey
1512	1	1	OR1 (no dye) + spinosad	9	1	5	New Jersey
1513	3	1	OR1 (no dye) + spinosad	9	1	5	New Jersey
1514	1	1	Spinosad spray	10	0	1	New Jersey
1515	1	1	Spinosad spray	10	0	1	New Jersey
1516	3	1	Spinosad spray	10	0	1	New Jersey
1517	6	1	Spinosad spray	10	0	1	New Jersey
1518	6	1	Spinosad spray	10	0	1	New Jersey
1519	1	1	Spinosad spray	10	1	1	New Jersey
1520	1	1	Spinosad spray	10	1	1	New Jersey
1521	1	1	Spinosad spray	10	1	1	New Jersey
1522	3	1	Spinosad spray	10	1	1	New Jersey
1523	6	1	Spinosad spray	10	1	1	New Jersey
1524	1	1	Spinosad spray	10	0	2	New Jersey
1525	1	1	Spinosad spray	10	0	2	New Jersey
1526	1	1	Spinosad spray	10	0	2	New Jersey
1527	3	1	Spinosad spray	10	0	2	New Jersey
1528	3	1	Spinosad spray	10	0	2	New Jersey
1529	1	1	Spinosad spray	10	1	2	New Jersey
1530	1	1	Spinosad spray	10	1	2	New Jersey
1531	1	1	Spinosad spray	10	1	2	New Jersey
1532	3	1	Spinosad spray	10	1	2	New Jersey
1533	3	1	Spinosad spray	10	1	2	New Jersey
1534	1	1	Spinosad spray	10	0	3	New Jersey
1535	1	1	Spinosad spray	10	0	3	New Jersey
1536	1	1	Spinosad spray	10	0	3	New Jersey
1537	1	1	Spinosad spray	10	0	3	New Jersey
1538	1	1	Spinosad spray	10	0	3	New Jersey
1539	1	1	Spinosad spray	10	1	3	New Jersey
1540	1	1	Spinosad spray	10	1	3	New Jersey
1541	1	1	Spinosad spray	10	1	3	New Jersey
1542	1	1	Spinosad spray	10	1	3	New Jersey
1543	1	1	Spinosad spray	10	1	3	New Jersey
1544	1	1	Spinosad spray	10	0	4	New Jersey
1545	1	1	Spinosad spray	10	0	4	New Jersey
1546	1	1	Spinosad spray	10	0	4	New Jersey
1547	1	1	Spinosad spray	10	0	4	New Jersey
1548	1	1	Spinosad spray	10	0	4	New Jersey
1549	1	1	Spinosad spray	10	1	4	New Jersey
1550	1	1	Spinosad spray	10	1	4	New Jersey
1551	1	1	Spinosad spray	10	1	4	New Jersey
1552	1	1	Spinosad spray	10	1	4	New Jersey
1553	3	1	Spinosad spray	10	1	4	New Jersey
1554	1	1	Spinosad spray	10	0	5	New Jersey
1555	1	1	Spinosad spray	10	0	5	New Jersey
1556	1	1	Spinosad spray	10	0	5	New Jersey
1557	1	1	Spinosad spray	10	0	5	New Jersey
1558	3	1	Spinosad spray	10	0	5	New Jersey
1559	1	1	Spinosad spray	10	1	5	New Jersey
1560	1	1	Spinosad spray	10	1	5	New Jersey
1561	1	1	Spinosad spray	10	1	5	New Jersey
1562	1	1	Spinosad spray	10	1	5	New Jersey
1563	1	1	Spinosad spray	10	1	5	New Jersey
1564	1	1	HOOK SWD	11	0	1	New Jersey
1565	1	1	HOOK SWD	11	0	1	New Jersey
1566	1	1	HOOK SWD	11	0	1	New Jersey
1567	1	1	HOOK SWD	11	0	1	New Jersey
1568	1	1	HOOK SWD	11	0	1	New Jersey
1569	1	1	HOOK SWD	11	1	1	New Jersey
1570	1	1	HOOK SWD	11	1	1	New Jersey
1571	1	1	HOOK SWD	11	1	1	New Jersey
1572	1	1	HOOK SWD	11	1	1	New Jersey
1573	1	1	HOOK SWD	11	1	1	New Jersey
1574	1	1	HOOK SWD	11	0	2	New Jersey
1575	1	1	HOOK SWD	11	0	2	New Jersey
1576	1	1	HOOK SWD	11	0	2	New Jersey
1577	1	1	HOOK SWD	11	0	2	New Jersey
1578	1	1	HOOK SWD	11	0	2	New Jersey
1579	1	1	HOOK SWD	11	1	2	New Jersey
1580	1	1	HOOK SWD	11	1	2	New Jersey
1581	1	1	HOOK SWD	11	1	2	New Jersey
1582	1	1	HOOK SWD	11	1	2	New Jersey
1583	3	1	HOOK SWD	11	1	2	New Jersey
1584	1	1	HOOK SWD	11	0	3	New Jersey
1585	1	1	HOOK SWD	11	0	3	New Jersey
1586	1	1	HOOK SWD	11	0	3	New Jersey
1587	1	1	HOOK SWD	11	0	3	New Jersey
1588	3	1	HOOK SWD	11	0	3	New Jersey
1589	1	1	HOOK SWD	11	1	3	New Jersey
1590	1	1	HOOK SWD	11	1	3	New Jersey
1591	1	1	HOOK SWD	11	1	3	New Jersey
1592	1	1	HOOK SWD	11	1	3	New Jersey
1593	1	1	HOOK SWD	11	1	3	New Jersey
1594	1	1	HOOK SWD	11	0	4	New Jersey
1595	1	1	HOOK SWD	11	0	4	New Jersey
1596	1	1	HOOK SWD	11	0	4	New Jersey
1597	1	1	HOOK SWD	11	0	4	New Jersey
1598	3	1	HOOK SWD	11	0	4	New Jersey
1599	1	1	HOOK SWD	11	1	4	New Jersey
1600	1	1	HOOK SWD	11	1	4	New Jersey
1601	1	1	HOOK SWD	11	1	4	New Jersey
1602	1	1	HOOK SWD	11	1	4	New Jersey
1603	1	1	HOOK SWD	11	1	4	New Jersey
1604	1	1	HOOK SWD	11	0	5	New Jersey
1605	1	1	HOOK SWD	11	0	5	New Jersey
1606	1	1	HOOK SWD	11	0	5	New Jersey
1607	1	1	HOOK SWD	11	0	5	New Jersey
1608	1	1	HOOK SWD	11	0	5	New Jersey
1609	1	1	HOOK SWD	11	1	5	New Jersey
1610	1	1	HOOK SWD	11	1	5	New Jersey
1611	1	1	HOOK SWD	11	1	5	New Jersey
1612	1	1	HOOK SWD	11	1	5	New Jersey
1613	1	1	HOOK SWD	11	1	5	New Jersey

## Sheet: Fig4B  supporting data
Treatment	Trt_code	replication	adult D. suzukii progeny count	No of female flies released per bioassay chamber	State
UTC	1	1	38	5	Georgia
UTC	1	2	37	5	Georgia
UTC	1	3	56	5	Georgia
UTC	1	4	36	5	Georgia
UTC	1	5	44	5	Georgia
UTC	1	6	42	5	Georgia
TD (dye)	2	1	25	5	Georgia
TD (dye)	2	2	33	5	Georgia
TD (dye)	2	3	34	5	Georgia
TD (dye)	2	4	25	5	Georgia
TD (dye)	2	5	20	5	Georgia
TD (dye)	2	6	41	5	Georgia
TD (no dye)	3	1	33	5	Georgia
TD (no dye)	3	2	28	5	Georgia
TD (no dye)	3	3	32	5	Georgia
TD (no dye)	3	4	28	5	Georgia
TD (no dye)	3	5	32	5	Georgia
TD (no dye)	3	6	45	5	Georgia
OR1 (dye)	4	1	22	5	Georgia
OR1 (dye)	4	2	17	5	Georgia
OR1 (dye)	4	3	17	5	Georgia
OR1 (dye)	4	4	39	5	Georgia
OR1 (dye)	4	5	26	5	Georgia
OR1 (dye)	4	6	36	5	Georgia
OR1 (no dye)	5	1	32	5	Georgia
OR1 (no dye)	5	2	36	5	Georgia
OR1 (no dye)	5	3	28	5	Georgia
OR1 (no dye)	5	4	27	5	Georgia
OR1 (no dye)	5	5	37	5	Georgia
OR1 (no dye)	5	6	21	5	Georgia
TD (dye) + spinosad	6	1	1	5	Georgia
TD (dye) + spinosad	6	2	31	5	Georgia
TD (dye) + spinosad	6	3	18	5	Georgia
TD (dye) + spinosad	6	4	1	5	Georgia
TD (dye) + spinosad	6	5	18	5	Georgia
TD (dye) + spinosad	6	6	30	5	Georgia
TD (no dye) + spinosad	7	1	20	5	Georgia
TD (no dye) + spinosad	7	2	6	5	Georgia
TD (no dye) + spinosad	7	3	26	5	Georgia
TD (no dye) + spinosad	7	4	23	5	Georgia
TD (no dye) + spinosad	7	5	34	5	Georgia
TD (no dye) + spinosad	7	6	32	5	Georgia
OR1 (dye) + spinosad	8	1	1	5	Georgia
OR1 (dye) + spinosad	8	2	11	5	Georgia
OR1 (dye) + spinosad	8	3	21	5	Georgia
OR1 (dye) + spinosad	8	4	5	5	Georgia
OR1 (dye) + spinosad	8	5	44	5	Georgia
OR1 (dye) + spinosad	8	6	1	5	Georgia
OR1 (no dye) + spinosad	9	1	11	5	Georgia
OR1 (no dye) + spinosad	9	2	27	5	Georgia
OR1 (no dye) + spinosad	9	3	33	5	Georgia
OR1 (no dye) + spinosad	9	4	6	5	Georgia
OR1 (no dye) + spinosad	9	5	29	5	Georgia
OR1 (no dye) + spinosad	9	6	25	5	Georgia
Spinosad spray	10	1	6	5	Georgia
Spinosad spray	10	2	20	5	Georgia
Spinosad spray	10	3	40	5	Georgia
Spinosad spray	10	4	6	5	Georgia
Spinosad spray	10	5	20	5	Georgia
Spinosad spray	10	6	24	5	Georgia
HOOK SWD	11	1	22	5	Georgia
HOOK SWD	11	2	27	5	Georgia
HOOK SWD	11	3	4	5	Georgia
HOOK SWD	11	4	30	5	Georgia
HOOK SWD	11	5	38	5	Georgia
HOOK SWD	11	6	11	5	Georgia
UTC	1	1	8	5	Florida
UTC	1	2	10	6	Florida
UTC	1	3	75	6	Florida
UTC	1	4	39	5	Florida
UTC	1	5	47	4	Florida
TD (dye)	2	1	0	3	Florida
TD (dye)	2	2	12	1	Florida
TD (dye)	2	3	9	4	Florida
TD (dye)	2	4	32	5	Florida
TD (dye)	2	5	30	4	Florida
TD (no dye)	3	1	20	5	Florida
TD (no dye)	3	2	20	5	Florida
TD (no dye)	3	3	20	2	Florida
TD (no dye)	3	5	15	4	Florida
OR1 (dye)	4	1	26	4	Florida
OR1 (dye)	4	2	54	3	Florida
OR1 (dye)	4	3	16	5	Florida
OR1 (dye)	4	4	48	6	Florida
OR1 (dye)	4	5	66	4	Florida
OR1 (no dye)	5	1	29	4	Florida
OR1 (no dye)	5	2	23	5	Florida
OR1 (no dye)	5	3	32	5	Florida
OR1 (no dye)	5	4	68	5	Florida
OR1 (no dye)	5	5	25	4	Florida
TD (dye) + spinosad	6	1	7	3	Florida
TD (dye) + spinosad	6	2	2	5	Florida
TD (dye) + spinosad	6	3	21	5	Florida
TD (dye) + spinosad	6	4	17	5	Florida
TD (dye) + spinosad	6	5	0	5	Florida
TD (no dye) + spinosad	7	1	0	2	Florida
TD (no dye) + spinosad	7	2	7	4	Florida
TD (no dye) + spinosad	7	3	18	5	Florida
TD (no dye) + spinosad	7	4	0	4	Florida
TD (no dye) + spinosad	7	5	25	4	Florida
OR1 (dye) + spinosad	8	1	3	5	Florida
OR1 (dye) + spinosad	8	2	14	4	Florida
OR1 (dye) + spinosad	8	3	24	4	Florida
OR1 (dye) + spinosad	8	4	9	4	Florida
OR1 (dye) + spinosad	8	5	14	2	Florida
OR1 (no dye) + spinosad	9	1	25	4	Florida
OR1 (no dye) + spinosad	9	2	19	5	Florida
OR1 (no dye) + spinosad	9	3	8	5	Florida
OR1 (no dye) + spinosad	9	4	17	2	Florida
OR1 (no dye) + spinosad	9	5	19	2	Florida
HOOK SWD	11	1	9	5	Florida
HOOK SWD	11	2	22	4	Florida
HOOK SWD	11	3	21	4	Florida
HOOK SWD	11	4	1	5	Florida
HOOK SWD	11	5	21	1	Florida
UTC	1	1	12	5	New Jersey
UTC	1	2	0	5	New Jersey
UTC	1	3	20	5	New Jersey
UTC	1	4	6	5	New Jersey
UTC	1	5	12	5	New Jersey
TD (dye)	2	1	0	5	New Jersey
TD (dye)	2	2	5	5	New Jersey
TD (dye)	2	3	3	5	New Jersey
TD (dye)	2	4	0	5	New Jersey
TD (dye)	2	5	1	5	New Jersey
TD (no dye)	3	1	0	5	New Jersey
TD (no dye)	3	2	1	5	New Jersey
TD (no dye)	3	3	0	5	New Jersey
TD (no dye)	3	4	0	5	New Jersey
TD (no dye)	3	5	0	5	New Jersey
OR1 (dye)	4	1	0	5	New Jersey
OR1 (dye)	4	2	3	5	New Jersey
OR1 (dye)	4	3	1	5	New Jersey
OR1 (dye)	4	4	0	5	New Jersey
OR1 (dye)	4	5	0	5	New Jersey
OR1 (no dye)	5	1	3	5	New Jersey
OR1 (no dye)	5	2	1	5	New Jersey
OR1 (no dye)	5	3	3	5	New Jersey
OR1 (no dye)	5	4	4	5	New Jersey
OR1 (no dye)	5	5	2	5	New Jersey
TD (dye) + spinosad	6	1	1	5	New Jersey
TD (dye) + spinosad	6	2	0	5	New Jersey
TD (dye) + spinosad	6	3	0	5	New Jersey
TD (dye) + spinosad	6	4	0	5	New Jersey
TD (dye) + spinosad	6	5	0	5	New Jersey
TD (no dye) + spinosad	7	1	0	5	New Jersey
TD (no dye) + spinosad	7	2	0	5	New Jersey
TD (no dye) + spinosad	7	3	2	5	New Jersey
TD (no dye) + spinosad	7	4	2	5	New Jersey
TD (no dye) + spinosad	7	5	0	5	New Jersey
OR1 (dye) + spinosad	8	1	0	5	New Jersey
OR1 (dye) + spinosad	8	2	0	5	New Jersey
OR1 (dye) + spinosad	8	3	1	5	New Jersey
OR1 (dye) + spinosad	8	4	0	5	New Jersey
OR1 (dye) + spinosad	8	5	0	5	New Jersey
OR1 (no dye) + spinosad	9	1	0	5	New Jersey
OR1 (no dye) + spinosad	9	2	0	5	New Jersey
OR1 (no dye) + spinosad	9	3	0	5	New Jersey
OR1 (no dye) + spinosad	9	4	0	5	New Jersey
OR1 (no dye) + spinosad	9	5	0	5	New Jersey
Spinosad spray	10	1	5	5	New Jersey
Spinosad spray	10	2	2	5	New Jersey
Spinosad spray	10	3	0	5	New Jersey
Spinosad spray	10	4	2	5	New Jersey
Spinosad spray	10	5	1	5	New Jersey
HOOK SWD	11	1	0	5	New Jersey
HOOK SWD	11	2	0	5	New Jersey
HOOK SWD	11	3	2	5	New Jersey
HOOK SWD	11	4	0	5	New Jersey
HOOK SWD	11	5	0	5	New Jersey
